# Supplementary material for: Evolving social contact patterns during the COVID-19 crisis in Luxembourg
Source: PLoS One. 2020 Aug 6;15(8):e0237128. doi: 10.1371/journal.pone.0237128 (PMC7410209; doi:10.1371/journal.pone.0237128)
Supplement: S1 Raw data — (CSV) [file pone.0237128.s006.csv]

RespondentID	agecat	household_N	conversation_N	language	conv_no_mask	date	natcat	place_of_contact
11445780481	45-54	3	1	FR		25-Mar-20
11446201511	35-44	4	1	FR		25-Mar-20
11446260877	55-64	2	0	FR		25-Mar-20
11446561065	35-44	2	0	FR		25-Mar-20
11446587644	35-44	3	10 ou plus	FR		25-Mar-20
11446634877	35-44	2	10 ou plus	FR		25-Mar-20
11447400997	55-64	1	0	FR		26-Mar-20
11447401374	45-54	1	5	FR		26-Mar-20
11447416050	35-44	3	0	FR		26-Mar-20
11447420043	45-54	0	0	FR		26-Mar-20
11447425485	35-44	4	0	FR		26-Mar-20
11447428567	45-54	0	0	FR		26-Mar-20
11447465700	45-54	3	2	FR		26-Mar-20
11447466882	35-44	4	0	FR		26-Mar-20
11447488969	25-34	2	10 ou plus	FR		26-Mar-20
11447503545	55-64	1	0	FR		26-Mar-20
11447506473	45-54	1	4	FR		26-Mar-20
11447514207	35-44	4	0	FR		26-Mar-20
11447517787	35-44	3	0	FR		26-Mar-20
11447520571	25-34	0	0	FR		26-Mar-20
11447524431	65-74	1	5	FR		26-Mar-20
11447540604	25-34	2	0	FR		26-Mar-20
11447540855	45-54	2	0	FR		26-Mar-20
11447544765	45-54	3	0	FR		26-Mar-20
11447546649	55-64	4	0	FR		26-Mar-20
11447547503	45-54	2	0	FR		26-Mar-20
11447548145	35-44	2	0	FR		26-Mar-20
11447548913	35-44	4	3	FR		26-Mar-20
11447553940	45-54	3	3	FR		26-Mar-20
11447554656	45-54	2	0	FR		26-Mar-20
11447559144	25-34	0	1	FR		26-Mar-20
11447560343	45-54	4	3	FR		26-Mar-20
11447565589	45-54	3	0	FR		26-Mar-20
11447566078	55-64	1	0	FR		26-Mar-20
11447566873	55-64	5 ou plus	9-Jun	FR		26-Mar-20
11447567038	45-54	2	0	FR		26-Mar-20
11447567097	25-34	0	0	FR		26-Mar-20
11447567585	45-54	3	9-Jun	FR		26-Mar-20
11447570647	45-54	1	0	FR		26-Mar-20
11447571659	35-44	2	0	FR		26-Mar-20
11447575363	35-44	4	0	FR		26-Mar-20
11447576254	45-54	3	3	FR		26-Mar-20
11447577797	25-34	3	0	FR		26-Mar-20
11447584313	55-64	0	0	FR		26-Mar-20
11447584573	45-54	5 ou plus	0	FR		26-Mar-20
11447585525	55-64	1	0	FR		26-Mar-20
11447596593	35-44	2	1	FR		26-Mar-20
11447598291	25-34	5 ou plus	0	FR		26-Mar-20
11447598371	35-44	4	0	FR		26-Mar-20
11447598637	45-54	2	0	FR		26-Mar-20
11447601927	35-44	4	0	FR		26-Mar-20
11447607189	45-54	4	0	FR		26-Mar-20
11447607797	25-34	4	1	FR		26-Mar-20
11447609756	55-64	3	0	FR		26-Mar-20
11447612994	45-54	3	0	FR		26-Mar-20
11447613061	55-64	2	0	FR		26-Mar-20
11447615455	25-34	2	0	FR		26-Mar-20
11447617928	45-54	4	0	FR		26-Mar-20
11447622192	35-44	2	0	FR		26-Mar-20
11447624497	45-54	3	0	FR		26-Mar-20
11447626579	45-54	2	1	FR		26-Mar-20
11447627163	35-44	3	0	FR		26-Mar-20
11447629438	55-64	1	0	FR		26-Mar-20
11447630986	35-44	1	5	FR		26-Mar-20
11447631613	55-64	1	0	FR		26-Mar-20
11447633073	35-44	3	0	FR		26-Mar-20
11447633553	35-44	3	4	FR		26-Mar-20
11447634817	35-44	3	0	FR		26-Mar-20
11447635963	45-54	0	0	FR		26-Mar-20
11447637408	45-54	2	2	FR		26-Mar-20
11447638166	35-44	3	0	FR		26-Mar-20
11447638979	55-64	0	0	FR		26-Mar-20
11447639741	45-54	1	10 ou plus	FR		26-Mar-20
11447641899	35-44	2	0	FR		26-Mar-20
11447645800	45-54	1	0	FR		26-Mar-20
11447647141	45-54	2	0	FR		26-Mar-20
11447651369	45-54	1	0	FR		26-Mar-20
11447654101	35-44	3	0	FR		26-Mar-20
11447656830	35-44	3	0	FR		26-Mar-20
11447660189	55-64	3	0	FR		26-Mar-20
11447661272	35-44	5 ou plus	5	FR		26-Mar-20
11447662276	25-34	2	0	FR		26-Mar-20
11447662560	35-44	4	2	FR		26-Mar-20
11447663352	45-54	4	0	FR		26-Mar-20
11447664018	18-24	1	0	FR		26-Mar-20
11447664190	35-44	0	0	FR		26-Mar-20
11447665899	55-64	1	0	FR		26-Mar-20
11447665986	55-64	1	0	FR		26-Mar-20
11447666625	55-64	1	0	FR		26-Mar-20
11447670788	55-64	1	1	FR		26-Mar-20
11447674965	25-34	1	2	FR		26-Mar-20
11447675672	35-44	3	1	FR		26-Mar-20
11447681952	35-44	4	0	FR		26-Mar-20
11447685124	35-44	4	1	FR		26-Mar-20
11447685172	45-54	0	2	FR		26-Mar-20
11447686105	25-34	1	0	FR		26-Mar-20
11447687052	55-64	1	0	FR		26-Mar-20
11447688440	35-44	3	0	FR		26-Mar-20
11447689557	35-44	5 ou plus	3	FR		26-Mar-20
11447691199	55-64	0	2	FR		26-Mar-20
11447693043	55-64	0	0	FR		26-Mar-20
11447693880	55-64	1	0	FR		26-Mar-20
11447694635	45-54	3	0	FR		26-Mar-20
11447697766	25-34	0	0	FR		26-Mar-20
11447698136	25-34	3	4	FR		26-Mar-20
11447698479	25-34	1	1	FR		26-Mar-20
11447699734	35-44	3	0	FR		26-Mar-20
11447700243	55-64	1	0	FR		26-Mar-20
11447701892	35-44	1	1	FR		26-Mar-20
11447705891	25-34	4	0	FR		26-Mar-20
11447709780	35-44	4	0	FR		26-Mar-20
11447711349	65-74	2	1	FR		26-Mar-20
11447713175	55-64	0	1	FR		26-Mar-20
11447713322	25-34	2	0	FR		26-Mar-20
11447716984	35-44	4	1	FR		26-Mar-20
11447717280	45-54	1	1	FR		26-Mar-20
11447723153	35-44	0	0	FR		26-Mar-20
11447727823	35-44	1	0	FR		26-Mar-20
11447730061	35-44	3	0	FR		26-Mar-20
11447731188	55-64	2	1	FR		26-Mar-20
11447731598	35-44	3	1	FR		26-Mar-20
11447734443	45-54	3	1	FR		26-Mar-20
11447738161	25-34	1	1	FR		26-Mar-20
11447739362	45-54	5 ou plus	0	FR		26-Mar-20
11447742940	35-44	3	0	FR		26-Mar-20
11447745739	55-64	4	0	FR		26-Mar-20
11447746865	45-54	3	3	FR		26-Mar-20
11447748103	25-34	2	1	FR		26-Mar-20
11447748122	35-44	4	1	FR		26-Mar-20
11447748168	55-64	3	4	FR		26-Mar-20
11447752608	45-54	2	1	FR		26-Mar-20
11447762436	45-54	1	1	FR		26-Mar-20
11447765298	55-64	2	0	FR		26-Mar-20
11447772024	45-54	2	0	FR		26-Mar-20
11447778083	45-54	3	0	FR		26-Mar-20
11447789976	65-74	1	0	FR		26-Mar-20
11447794636	55-64	1	0	FR		26-Mar-20
11447800927	45-54	1	0	FR		26-Mar-20
11447805712	35-44	1	0	FR		26-Mar-20
11447808335	35-44	2	1	FR		26-Mar-20
11447808933	55-64	1	0	FR		26-Mar-20
11447810973	35-44	3	0	FR		26-Mar-20
11447813864	35-44	3	1	FR		26-Mar-20
11447818710	35-44	2	0	FR		26-Mar-20
11447821053	35-44	3	0	FR		26-Mar-20
11447834348	18-24	3	0	FR		26-Mar-20
11447841663	35-44	4	1	FR		26-Mar-20
11447853862	45-54	1	1	FR		26-Mar-20
11447855974	45-54	2	0	FR		26-Mar-20
11447869598	65-74	2	0	FR		26-Mar-20
11447869712	55-64	3	2	FR		26-Mar-20
11447878244	35-44	1	2	FR		26-Mar-20
11447881151	35-44	2	0	FR		26-Mar-20
11447884541	55-64	1	0	FR		26-Mar-20
11447885020	35-44	5 ou plus	0	FR		26-Mar-20
11447887180	45-54	4	0	FR		26-Mar-20
11447895917	45-54	3	0	FR		26-Mar-20
11447899426	35-44	1	0	FR		26-Mar-20
11447900254	55-64	1	1	FR		26-Mar-20
11447901175	75-84	2	1	FR		26-Mar-20
11447902782	35-44	2	2	FR		26-Mar-20
11447903883	25-34	1	0	FR		26-Mar-20
11447904309	45-54	4	0	FR		26-Mar-20
11447908033	35-44	2	0	FR		26-Mar-20
11447914379	45-54	3	0	FR		26-Mar-20
11447916369	65-74	0	0	FR		26-Mar-20
11447917401	18-24	4	0	FR		26-Mar-20
11447924847	25-34	2	0	FR		26-Mar-20
11447925464	65-74	2	0	FR		26-Mar-20
11447936235	35-44	5 ou plus	0	FR		26-Mar-20
11447936252	55-64	1	0	FR		26-Mar-20
11447937504	13-17	4	10 ou plus	FR		26-Mar-20
11447954151	45-54	4	0	FR		26-Mar-20
11447954152	65-74	1	0	FR		26-Mar-20
11447963280	35-44	4	1	FR		26-Mar-20
11447963790	35-44	3	0	FR		26-Mar-20
11447965834	45-54	1	10 ou plus	FR		26-Mar-20
11447969606	45-54	3	2	FR		26-Mar-20
11447969924	55-64	2	1	FR		26-Mar-20
11447994348	55-64	0	9-Jun	FR		26-Mar-20
11447997240	25-34	1	0	FR		26-Mar-20
11448006259	45-54	0	0	FR		26-Mar-20
11448007575	55-64	0	0	FR		26-Mar-20
11448008769	35-44	4	0	FR		26-Mar-20
11448009189	55-64	3	0	FR		26-Mar-20
11448009424	25-34	2	0	FR		26-Mar-20
11448009988	45-54	1	0	FR		26-Mar-20
11448011851	55-64	3	0	FR		26-Mar-20
11448024962	35-44	4	10 ou plus	FR		26-Mar-20
11448039131	45-54	5 ou plus	0	FR		26-Mar-20
11448052982	45-54	4	0	FR		26-Mar-20
11448061376	25-34	2	0	FR		26-Mar-20
11448062250	25-34	2	1	FR		26-Mar-20
11448064205	35-44	2	0	FR		26-Mar-20
11448072518	35-44	3	10 ou plus	FR		26-Mar-20
11448075306	25-34	1	0	FR		26-Mar-20
11448079986	35-44	4	0	FR		26-Mar-20
11448081364	35-44	3	0	FR		26-Mar-20
11448091151	45-54	0	0	FR		26-Mar-20
11448107553	45-54	0	0	FR		26-Mar-20
11448109236	35-44	3	0	FR		26-Mar-20
11448111613	55-64	0	0	FR		26-Mar-20
11448114311	35-44	2	1	FR		26-Mar-20
11448117335	45-54	0	0	FR		26-Mar-20
11448138405	55-64	1	3	FR		26-Mar-20
11448144521	35-44	4	0	FR		26-Mar-20
11448146837	25-34	0	0	FR		26-Mar-20
11448162648	35-44	3	5	FR		26-Mar-20
11448174650	25-34	1	1	FR		26-Mar-20
11448181940	45-54	2	0	FR		26-Mar-20
11448188714	65-74	1	0	FR		26-Mar-20
11448189550	35-44	0	0	FR		26-Mar-20
11448190285	18-24	5 ou plus	2	FR		26-Mar-20
11448194991	25-34	1	9-Jun	FR		26-Mar-20
11448198323	55-64	1	2	FR		26-Mar-20
11448253003	35-44	3	4	FR		26-Mar-20
11448259553	25-34	0	0	FR		26-Mar-20
11448263676	35-44	0	3	FR		26-Mar-20
11448263739	45-54	2	0	FR		26-Mar-20
11448266370	45-54	4	1	FR		26-Mar-20
11448304152	35-44	5 ou plus	0	FR		26-Mar-20
11448307613	35-44	0	3	FR		26-Mar-20
11448311488	45-54	2	0	FR		26-Mar-20
11448317751	18-24	4	1	FR		26-Mar-20
11448349134	55-64	2	0	FR		26-Mar-20
11448352475	65-74	1	0	FR		26-Mar-20
11448359027	35-44	0	0	FR		26-Mar-20
11448368647	35-44	3	0	FR		26-Mar-20
11448374252	35-44	3	0	FR		26-Mar-20
11448401376	35-44	3	4	FR		26-Mar-20
11448401571	45-54	1	0	FR		26-Mar-20
11448417111	65-74	1	0	FR		26-Mar-20
11448417662	35-44	3	4	FR		26-Mar-20
11448426376	45-54	2	0	FR		26-Mar-20
11448436996	25-34	5 ou plus	0	FR		26-Mar-20
11448446549	45-54	3	0	FR		26-Mar-20
11448462576	45-54	2	1	FR		26-Mar-20
11448474549	45-54	1	0	FR		26-Mar-20
11448485023	55-64	2	2	FR		26-Mar-20
11448489329	35-44	4	1	FR		26-Mar-20
11448501623	45-54	0	1	FR		26-Mar-20
11448503487	45-54	3	0	FR		26-Mar-20
11448506319	35-44	5 ou plus	0	FR		26-Mar-20
11448509962	45-54	2	0	FR		26-Mar-20
11448516499	55-64	0	0	FR		26-Mar-20
11448519779	45-54	2	5	FR		26-Mar-20
11448535143	35-44	5 ou plus	2	FR		26-Mar-20
11448535256	65-74	1	0	FR		26-Mar-20
11448549151	45-54	5 ou plus	0	FR		26-Mar-20
11448552752	55-64	0	1	FR		26-Mar-20
11448559748	55-64	1	0	FR		26-Mar-20
11448589081	55-64	3	0	FR		26-Mar-20
11448590470	45-54	4	0	FR		26-Mar-20
11448611922	55-64	0	0	FR		26-Mar-20
11448613648	35-44	4	0	FR		26-Mar-20
11448625447	35-44	4	0	FR		26-Mar-20
11448630564	55-64	2	0	FR		26-Mar-20
11448640539	55-64	5 ou plus	0	FR		26-Mar-20
11448644150	25-34	3	0	FR		26-Mar-20
11448644351	55-64	5 ou plus	0	FR		26-Mar-20
11448684933	35-44	5 ou plus	0	FR		26-Mar-20
11448690967	25-34	0	5	FR		26-Mar-20
11448725952	45-54	5 ou plus	1	FR		26-Mar-20
11448731857	45-54	0	0	FR		26-Mar-20
11448734587	65-74	1	0	FR		26-Mar-20
11448735459	45-54	1	0	FR		26-Mar-20
11448739347	55-64	1	0	FR		26-Mar-20
11448743891	25-34	2	0	FR		26-Mar-20
11448743899	55-64	2	1	FR		26-Mar-20
11448744774	35-44	1	0	FR		26-Mar-20
11448761258	45-54	4	0	FR		26-Mar-20
11448766852	35-44	5 ou plus	0	FR		26-Mar-20
11448772030	75-84	0	0	FR		26-Mar-20
11448773350	18-24	5 ou plus	1	FR		26-Mar-20
11448816559	55-64	2	0	FR		26-Mar-20
11448817709	55-64	2	0	FR		26-Mar-20
11448825118	35-44	3	5	FR		26-Mar-20
11448825593	35-44	3	1	FR		26-Mar-20
11448830929	45-54	4	0	FR		26-Mar-20
11448836585	45-54	4	0	FR		26-Mar-20
11448837458	25-34	3	0	FR		26-Mar-20
11448843008	45-54	0	0	FR		26-Mar-20
11448848660	35-44	3	0	FR		26-Mar-20
11448850271	25-34	3	2	FR		26-Mar-20
11448856768	45-54	3	0	FR		26-Mar-20
11448869886	45-54	2	1	FR		26-Mar-20
11448876672	45-54	5 ou plus	5	FR		26-Mar-20
11448882741	45-54	5 ou plus	0	FR		26-Mar-20
11448892271	65-74	0	2	FR		26-Mar-20
11448902413	35-44	4	0	FR		26-Mar-20
11448903444	45-54	0	0	FR		26-Mar-20
11448911210	18-24	1	1	FR		26-Mar-20
11448917775	35-44	2	0	FR		26-Mar-20
11448929705	45-54	0	0	FR		26-Mar-20
11448931905	35-44	1	0	FR		26-Mar-20
11448932022	35-44	3	1	FR		26-Mar-20
11448942752	25-34	1	10 ou plus	FR		26-Mar-20
11448946965	25-34	3	10 ou plus	FR		26-Mar-20
11448949410	45-54	5 ou plus	0	FR		26-Mar-20
11448957836	45-54	4	1	FR		26-Mar-20
11448964256	45-54	0	1	FR		26-Mar-20
11448980809	35-44	3	0	FR		26-Mar-20
11448981946	45-54	1	9-Jun	FR		26-Mar-20
11448992845	45-54	3	1	FR		26-Mar-20
11448995097	45-54	2	0	FR		26-Mar-20
11448996953	55-64	1	0	FR		26-Mar-20
11449000320	35-44	4	0	FR		26-Mar-20
11449005089	35-44	3	10 ou plus	FR		26-Mar-20
11449015121	45-54	3	3	FR		26-Mar-20
11449015389	25-34	2	0	FR		26-Mar-20
11449027076	35-44	4	0	FR		26-Mar-20
11449027763	55-64	3	0	FR		26-Mar-20
11449036510	45-54	0	0	FR		26-Mar-20
11449036916	35-44	0	1	FR		26-Mar-20
11449043040	25-34	3	1	FR		26-Mar-20
11449050491	45-54	3	0	FR		26-Mar-20
11449062734	45-54	1	0	FR		26-Mar-20
11449066190	18-24	2	0	FR		26-Mar-20
11449070373	45-54	4	0	FR		26-Mar-20
11449075488	35-44	3	0	FR		26-Mar-20
11449075997	45-54	4	2	FR		26-Mar-20
11449082375	45-54	3	0	FR		26-Mar-20
11449094007	25-34	1	9-Jun	FR		26-Mar-20
11449113627	55-64	1	0	FR		26-Mar-20
11449126064	25-34	5 ou plus	10 ou plus	FR		26-Mar-20
11449126086	25-34	1	2	FR		26-Mar-20
11449126174	55-64	0	0	FR		26-Mar-20
11449128292	45-54	4	1	FR		26-Mar-20
11449134141	55-64	5 ou plus	0	FR		26-Mar-20
11449137427	45-54	2	0	FR		26-Mar-20
11449141231	55-64	1	1	FR		26-Mar-20
11449149619	35-44	1	0	FR		26-Mar-20
11449149712	45-54	2	0	FR		26-Mar-20
11449160084	45-54	3	0	FR		26-Mar-20
11449161697	55-64	1	0	FR		26-Mar-20
11449173858	35-44	1	3	FR		26-Mar-20
11449176067	45-54	2	1	FR		26-Mar-20
11449176234	45-54	1	1	FR		26-Mar-20
11449178569	55-64	2	0	FR		26-Mar-20
11449183539	35-44	4	0	FR		26-Mar-20
11449192372	35-44	0	4	FR		26-Mar-20
11449212678	55-64	1	0	FR		26-Mar-20
11449224591	45-54	3	0	FR		26-Mar-20
11449225273	55-64	2	1	FR		26-Mar-20
11449230504	55-64	1	0	FR		26-Mar-20
11449240052	45-54	4	1	FR		26-Mar-20
11449251575	45-54	5 ou plus	4	FR		26-Mar-20
11449252484	25-34	2	0	FR		26-Mar-20
11449260714	45-54	2	0	FR		26-Mar-20
11449262992	55-64	2	0	FR		26-Mar-20
11449267635	55-64	1	9-Jun	FR		26-Mar-20
11449272417	65-74	2	0	FR		26-Mar-20
11449276189	25-34	4	0	FR		26-Mar-20
11449276401	45-54	1	0	FR		26-Mar-20
11449279325	25-34	1	2	FR		26-Mar-20
11449289536	25-34	5 ou plus	0	FR		26-Mar-20
11449290586	45-54	0	2	FR		26-Mar-20
11449293114	25-34	1	4	FR		26-Mar-20
11449294364	35-44	5 ou plus	0	FR		26-Mar-20
11449299612	35-44	2	0	FR		26-Mar-20
11449300503	65-74	1	0	FR		26-Mar-20
11449315118	65-74	0	1	FR		26-Mar-20
11449316449	35-44	0	1	FR		26-Mar-20
11449326167	35-44	1	0	FR		26-Mar-20
11449338802	25-34	0	0	FR		26-Mar-20
11449341051	35-44	3	0	FR		26-Mar-20
11449343699	55-64	4	1	FR		26-Mar-20
11449344851	45-54	4	0	FR		26-Mar-20
11449348198	25-34	0	0	FR		26-Mar-20
11449364804	45-54	3	0	FR		26-Mar-20
11449365456	35-44	5 ou plus	2	FR		26-Mar-20
11449371727	45-54	4	0	FR		26-Mar-20
11449372894	35-44	1	1	FR		26-Mar-20
11449378130	25-34	0	0	FR		26-Mar-20
11449380840	35-44	4	1	FR		26-Mar-20
11449387582	35-44	0	2	FR		26-Mar-20
11449394959	45-54	2	10 ou plus	FR		26-Mar-20
11449402083	45-54	2	10 ou plus	FR		26-Mar-20
11449407676	35-44	2	0	FR		26-Mar-20
11449407869	45-54	1	1	FR		26-Mar-20
11449417281	45-54	3	0	FR		26-Mar-20
11449422701	55-64	1	2	FR		26-Mar-20
11449427651	45-54	2	1	FR		26-Mar-20
11449440197	65-74	1	0	FR		26-Mar-20
11449442583	45-54	2	0	FR		26-Mar-20
11449446864	25-34	1	1	FR		26-Mar-20
11449453273	45-54	3	2	FR		26-Mar-20
11449461844	25-34	3	0	FR		26-Mar-20
11449464174	45-54	1	0	FR		26-Mar-20
11449466555	35-44	2	0	FR		26-Mar-20
11449468372	45-54	1	0	FR		26-Mar-20
11449479635	35-44	2	1	FR		26-Mar-20
11449481496	55-64	2	3	FR		26-Mar-20
11449485084	35-44	0	0	FR		26-Mar-20
11449487486	35-44	4	0	FR		26-Mar-20
11449493008	45-54	4	2	FR		26-Mar-20
11449497006	25-34	0	0	FR		26-Mar-20
11449504845	45-54	5 ou plus	0	FR		26-Mar-20
11449505343	45-54	3	0	FR		26-Mar-20
11449525192	45-54	1	1	FR		26-Mar-20
11449529023	35-44	3	0	FR		26-Mar-20
11449538612	55-64	1	1	FR		26-Mar-20
11449539315	35-44	0	1	FR		26-Mar-20
11449541052	45-54	4	0	FR		26-Mar-20
11449548102	45-54	4	9-Jun	FR		26-Mar-20
11449548396	55-64	2	1	FR		26-Mar-20
11449553687	35-44	3	0	FR		26-Mar-20
11449554615	35-44	2	0	FR		26-Mar-20
11449574190	35-44	2	0	FR		26-Mar-20
11449574663	45-54	2	3	FR		26-Mar-20
11449580891	45-54	2	1	FR		26-Mar-20
11449585782	25-34	3	0	FR		26-Mar-20
11449596655	55-64	3	3	FR		26-Mar-20
11449599983	35-44	2	0	FR		26-Mar-20
11449609980	25-34	5 ou plus	3	FR		26-Mar-20
11449613742	25-34	3	1	FR		26-Mar-20
11449618279	65-74	2	0	FR		26-Mar-20
11449622693	45-54	4	0	FR		26-Mar-20
11449623626	35-44	1	0	FR		26-Mar-20
11449632894	35-44	3	0	FR		26-Mar-20
11449633756	35-44	2	0	FR		26-Mar-20
11449645250	45-54	2	1	FR		26-Mar-20
11449649850	25-34	1	0	FR		26-Mar-20
11449650141	45-54	2	0	FR		26-Mar-20
11449655744	35-44	3	0	FR		26-Mar-20
11449662351	35-44	4	5	FR		26-Mar-20
11449662696	55-64	1	0	FR		26-Mar-20
11449663187	55-64	2	0	FR		26-Mar-20
11449668788	35-44	3	0	FR		26-Mar-20
11449672380	35-44	0	0	FR		26-Mar-20
11449688708	35-44	2	1	FR		26-Mar-20
11449695652	35-44	3	10 ou plus	FR		26-Mar-20
11449703044	35-44	0	9-Jun	FR		26-Mar-20
11449704199	65-74	2	5	FR		26-Mar-20
11449706367	45-54	1	0	FR		26-Mar-20
11449710101	55-64	1	0	FR		26-Mar-20
11449711341	45-54	2	0	FR		26-Mar-20
11449728057	75-84	0	0	FR		26-Mar-20
11449728076	35-44	4	1	FR		26-Mar-20
11449728626	25-34	3	0	FR		26-Mar-20
11449729887	35-44	5 ou plus	0	FR		26-Mar-20
11449733898	45-54	0	1	FR		26-Mar-20
11449740852	35-44	2	0	FR		26-Mar-20
11449741622	35-44	1	0	FR		26-Mar-20
11449742551	45-54	4	0	FR		26-Mar-20
11449746182	45-54	3	3	FR		26-Mar-20
11449748671	18-24	3	1	FR		26-Mar-20
11449759877	55-64	3	0	FR		26-Mar-20
11449781286	55-64	1	1	FR		26-Mar-20
11449785774	55-64	1	0	FR		26-Mar-20
11449785861	35-44	3	0	FR		26-Mar-20
11449790471	35-44	2	0	FR		26-Mar-20
11449791775	45-54	3	0	FR		26-Mar-20
11449792769	25-34	0	0	FR		26-Mar-20
11449792967	45-54	3	0	FR		26-Mar-20
11449801501	25-34	0	0	FR		26-Mar-20
11449805669	45-54	5 ou plus	0	FR		26-Mar-20
11449806434	45-54	1	0	FR		26-Mar-20
11449807859	25-34	2	1	FR		26-Mar-20
11449809398	35-44	5 ou plus	0	FR		26-Mar-20
11449812494	35-44	2	0	FR		26-Mar-20
11449828206	35-44	3	0	FR		26-Mar-20
11449840846	35-44	1	0	FR		26-Mar-20
11449847913	35-44	1	1	FR		26-Mar-20
11449852671	35-44	0	0	FR		26-Mar-20
11449865868	25-34	1	0	FR		26-Mar-20
11449866009	45-54	3	3	FR		26-Mar-20
11449867345	35-44	0	2	FR		26-Mar-20
11449871154	45-54	3	0	FR		26-Mar-20
11449880799	35-44	5 ou plus	0	FR		26-Mar-20
11449882572	35-44	4	0	FR		26-Mar-20
11449883506	18-24	1	10 ou plus	FR		26-Mar-20
11449885507	35-44	3	0	FR		26-Mar-20
11449885958	35-44	3	4	FR		26-Mar-20
11449888444	25-34	0	0	FR		26-Mar-20
11449892277	35-44	2	2	FR		26-Mar-20
11449892282	25-34	2	1	FR		26-Mar-20
11449900994	25-34	5 ou plus	1	FR		26-Mar-20
11449914801	35-44	3	0	FR		26-Mar-20
11449916067	45-54	2	0	FR		26-Mar-20
11449921320	35-44	5 ou plus	1	FR		26-Mar-20
11449922908	55-64	3	0	FR		26-Mar-20
11449924751	25-34	3	0	FR		26-Mar-20
11449930761	35-44	2	0	FR		26-Mar-20
11449931670	25-34	2	1	FR		26-Mar-20
11449944731	25-34	1	0	FR		26-Mar-20
11449946359	35-44	3	1	FR		26-Mar-20
11449952203		4	0	FR		26-Mar-20
11449961356	45-54	3	0	FR		26-Mar-20
11449965545	35-44	3	0	FR		26-Mar-20
11449966801	35-44	3	1	FR		26-Mar-20
11449967081	65-74	0	0	FR		26-Mar-20
11449972052	25-34	3	0	FR		26-Mar-20
11450003979	45-54	4	2	FR		26-Mar-20
11450018656	35-44	3	1	FR		26-Mar-20
11450028159	25-34	3	0	FR		26-Mar-20
11450030344	55-64	0	2	FR		26-Mar-20
11450033722	25-34	0	0	FR		26-Mar-20
11450036663	25-34	2	0	FR		26-Mar-20
11450039193	45-54	2	0	FR		26-Mar-20
11450049010	35-44	2	0	FR		26-Mar-20
11450055610	45-54	4	0	FR		26-Mar-20
11450064114	35-44	3	1	FR		26-Mar-20
11450068448	45-54	3	0	FR		26-Mar-20
11450069031	35-44	4	0	FR		26-Mar-20
11450076925	35-44	2	0	FR		26-Mar-20
11450081348	55-64	0	0	FR		26-Mar-20
11450084561	35-44	4	0	FR		26-Mar-20
11450090221	35-44	2	1	FR		26-Mar-20
11450093715	18-24	1	1	FR		26-Mar-20
11450094581	25-34	1	0	FR		26-Mar-20
11450101709	45-54	2	1	FR		26-Mar-20
11450103773	65-74	1	0	FR		26-Mar-20
11450111199	45-54	3	0	FR		26-Mar-20
11450153288	35-44	2	0	FR		26-Mar-20
11450182367	35-44	2	0	FR		26-Mar-20
11450185524	35-44	0	0	FR		26-Mar-20
11450240800	45-54	4	0	FR		26-Mar-20
11450246001	35-44	1	0	FR		27-Mar-20
11450248306	35-44	1	0	FR		27-Mar-20
11450250562	35-44	3	0	FR		27-Mar-20
11450252925	35-44	2	0	FR		27-Mar-20
11450259801	45-54	3	0	FR		27-Mar-20
11450261794	35-44	3	1	FR		27-Mar-20
11450264534	45-54	4	0	FR		27-Mar-20
11450272776	45-54	5 ou plus	0	FR		27-Mar-20
11450273412	25-34	1	0	FR		27-Mar-20
11450292526	65-74	0	0	FR		27-Mar-20
11450292758	55-64	4	4	FR		27-Mar-20
11450317806	25-34	3	0	FR		27-Mar-20
11450354448	55-64	0	0	FR		27-Mar-20
11450402937	55-64	0	1	FR		27-Mar-20
11450405032	25-34	4	0	FR		27-Mar-20
11450409759	35-44	4	3	FR		27-Mar-20
11450479120	35-44	3	0	FR		27-Mar-20
11450485579	65-74	0	1	FR		27-Mar-20
11450535673	35-44	4	0	FR		27-Mar-20
11450535920	25-34	1	0	FR		27-Mar-20
11450571083	25-34	3	4	FR		27-Mar-20
11450575165	35-44	0	0	FR		27-Mar-20
11450654849	55-64	3	0	FR		27-Mar-20
11450664741	35-44	1	0	FR		27-Mar-20
11450671773	45-54	1	4	FR		27-Mar-20
11450684126	55-64	1	9-Jun	FR		27-Mar-20
11450709309	55-64	1	1	FR		27-Mar-20
11450725024	35-44	1	0	FR		27-Mar-20
11450777111	55-64	0	2	FR		27-Mar-20
11450810477	35-44	1	3	FR		27-Mar-20
11450824437	18-24	2	0	FR		27-Mar-20
11450834533	55-64	2	1	FR		27-Mar-20
11450835908	35-44	2	5	FR		27-Mar-20
11450840462	45-54	1	0	FR		27-Mar-20
11450867813	55-64	2	0	FR		27-Mar-20
11450883181	65-74	1	3	FR		27-Mar-20
11450890927	35-44	0	0	FR		27-Mar-20
11450895202	35-44	2	3	FR		27-Mar-20
11450901289	35-44	3	0	FR		27-Mar-20
11450927828	35-44	2	3	FR		27-Mar-20
11450936883	35-44	1	0	FR		27-Mar-20
11450951520	35-44	3	1	FR		27-Mar-20
11450955774	35-44	2	3	FR		27-Mar-20
11450958849	35-44	2	0	FR		27-Mar-20
11450980012	45-54	4	0	FR		27-Mar-20
11450989603	55-64	0	0	FR		27-Mar-20
11450994053	45-54	3	3	FR		27-Mar-20
11451007078	45-54	1	0	FR		27-Mar-20
11451009952	25-34	1	1	FR		27-Mar-20
11451040868	55-64	2	1	FR		27-Mar-20
11451056795	35-44	3	1	FR		27-Mar-20
11451084831	35-44	4	0	FR		27-Mar-20
11451085623	65-74	1	0	FR		27-Mar-20
11451101061	65-74	0	2	FR		27-Mar-20
11451102157	45-54	4	0	FR		27-Mar-20
11451103166	55-64	0	0	FR		27-Mar-20
11451125410	35-44	2	0	FR		27-Mar-20
11451127635	35-44	2	2	FR		27-Mar-20
11451127717	35-44	5 ou plus	0	FR		27-Mar-20
11451135355	35-44	4	4	FR		27-Mar-20
11451148855	45-54	1	1	FR		27-Mar-20
11451170193	25-34	1	0	FR		27-Mar-20
11451179092	65-74	1	1	FR		27-Mar-20
11451184480	25-34	2	9-Jun	FR		27-Mar-20
11451189910	35-44	3	9-Jun	FR		27-Mar-20
11451194232	45-54	4	0	FR		27-Mar-20
11451206331	55-64	1	0	FR		27-Mar-20
11451211577	55-64	1	0	FR		27-Mar-20
11451213357	35-44	3	0	FR		27-Mar-20
11451214913	35-44	5 ou plus	0	FR		27-Mar-20
11451218290	35-44	1	0	FR		27-Mar-20
11451221060	55-64	4	9-Jun	FR		27-Mar-20
11451238699	45-54	1	1	FR		27-Mar-20
11451241730	35-44	2	9-Jun	FR		27-Mar-20
11451256876	35-44	4	0	FR		27-Mar-20
11451259364	55-64	2	0	FR		27-Mar-20
11451279624	55-64	3	3	FR		27-Mar-20
11451291317	45-54	3	2	FR		27-Mar-20
11451301159	25-34	0	1	FR		27-Mar-20
11451304058	55-64	3	2	FR		27-Mar-20
11451327634	45-54	5 ou plus	0	FR		27-Mar-20
11451331123	45-54	4	1	FR		27-Mar-20
11451391849	35-44	0	0	FR		27-Mar-20
11451398852	65-74	1	1	FR		27-Mar-20
11451429989	35-44	1	1	FR		27-Mar-20
11451543028	65-74	1	0	FR		27-Mar-20
11451565732	25-34	4	0	FR		27-Mar-20
11451582644	18-24	4	1	FR		27-Mar-20
11451717382	55-64	2	0	FR		27-Mar-20
11451918779	65-74	2	0	FR		27-Mar-20
11452207442	65-74	0	0	FR		27-Mar-20
11452252720	45-54	4	0	FR		27-Mar-20
11467870195	25-34	1	0	FR		2-Apr-20	LU
11467877395	45-54	1	1	FR		2-Apr-20	LU	-supermarket
11467879856	55-64	0	0	FR		2-Apr-20	LU
11467908289	35-44	3	5	FR		2-Apr-20	LU	-work
11467971728	65-74	3	0	FR		2-Apr-20	LU
11467976975	35-44	4	1	FR		2-Apr-20	LU	-home
11467978117	65-74	2	0	FR		2-Apr-20	LU
11467983057	45-54	5 ou plus	0	FR		2-Apr-20	LU
11468007981	35-44	3	0	FR		2-Apr-20	PT
11468025308	55-64	1	0	FR		2-Apr-20	LU
11468058965	35-44	5 ou plus	0	FR		2-Apr-20	LU
11468073450	35-44	3	1	FR		2-Apr-20	LU	-supermarket
11468074981	45-54	1	2	FR		2-Apr-20	LU	-home
11468112769	65-74	4	0	FR		2-Apr-20	LU
11468152586	55-64	0	2	FR		2-Apr-20	LU	-fun
11468157706	35-44	4	1	FR		2-Apr-20	LU	-home
11468172517	35-44	5 ou plus	2	FR		2-Apr-20	PT	-supermarket
11468174170	35-44	1	0	FR		2-Apr-20	FR
11468188894	45-54	4	0	FR		2-Apr-20	LU
11468192249	25-34	2	0	FR		2-Apr-20	FR
11468199656	35-44	5 ou plus	0	FR		2-Apr-20	LU
11468201664	55-64	2	0	FR		2-Apr-20	LU	-supermarket
11468203137	55-64	2	4	FR		2-Apr-20	IT	-work
11468208281	35-44	1	0	FR		2-Apr-20	PT	-other
11468210782	45-54	3	2	FR		2-Apr-20	IT	-work
11468215003	45-54	4	1	FR		2-Apr-20	IT	-other
11468216735	35-44	3	0	FR		2-Apr-20	FR
11468219123	35-44	4	4	FR		2-Apr-20	LU	-work
11468221249	45-54	3	9-Jun	FR		2-Apr-20	FR	-work
11468221254	45-54	3	0	FR		2-Apr-20	FR
11468225272	35-44	3	2	FR		2-Apr-20	FR	-work
11468225522	45-54	1	0	FR		2-Apr-20	others
11468226888	35-44	1	1	FR		2-Apr-20	LU	-supermarket
11468227534	35-44	0	1	FR		2-Apr-20	LU	-other
11468227703	45-54	3	1	FR		2-Apr-20	FR	-supermarket
11468228988	25-34	2	0	FR		2-Apr-20	FR
11468238818	35-44	3	1	FR		2-Apr-20	FR
11468242786	55-64	2	0	FR		2-Apr-20	BE
11468245316	45-54	4	2	FR		2-Apr-20	LU	-fun
11468247621	18-24	3	10 ou plus	FR		2-Apr-20	LU	-work
11468247845	45-54	4	10 ou plus	FR		2-Apr-20	others	-work
11468252536	35-44	5 ou plus	0	FR		2-Apr-20	BE
11468253309	55-64	1	0	FR		2-Apr-20	BE
11468255117	45-54	0	0	FR		2-Apr-20	FR
11468258296	35-44	3	0	FR		2-Apr-20	FR	-home
11468259459	35-44	1	0	FR		2-Apr-20	PT	-other
11468259637	35-44	3	0	FR		2-Apr-20	BE
11468260826	25-34	1	2	FR		2-Apr-20	FR	-work
11468261616	13-17	4	0	FR		2-Apr-20	LU
11468269352	45-54	1	1	FR		2-Apr-20	LU	-work
11468270503	35-44	1	2	FR		2-Apr-20	LU	-other
11468270670	55-64	1	0	FR		2-Apr-20	LU
11468275010	45-54	4	0	FR		2-Apr-20	IT
11468280530	35-44	3	2	FR		2-Apr-20	LU	-other
11468282003	35-44	3	0	FR		2-Apr-20	FR
11468283905	65-74	3	0	FR		2-Apr-20	LU
11468286823	35-44	1	0	FR		2-Apr-20	LU
11468288059	18-24	5 ou plus	0	FR		2-Apr-20	BE	-supermarket
11468288781	18-24	5 ou plus	0	FR		2-Apr-20	FR
11468296567	55-64	1	1	FR		2-Apr-20	BE	-fun
11468296877	45-54	4	0	FR		2-Apr-20	LU
11468298084	55-64	3	0	FR		2-Apr-20	BE
11468299916	65-74	0	0	FR		2-Apr-20	LU
11468303339	35-44	5 ou plus	10 ou plus	FR		2-Apr-20	PT	-work
11468303551	45-54	0	0	FR		2-Apr-20	LU
11468303730	45-54	2	0	FR		2-Apr-20	FR
11468306969	55-64	3	1	FR		2-Apr-20	LU	-work
11468308678	45-54	3	0	FR		2-Apr-20	LU	-supermarket
11468309886	45-54	5 ou plus	0	FR		2-Apr-20	LU
11468309953	25-34	1	0	FR		2-Apr-20	FR	-supermarket
11468310002	55-64	1	1	FR		2-Apr-20	LU	-fun
11468311321	35-44	1	0	FR		2-Apr-20	LU
11468315065	35-44	3	0	FR		2-Apr-20	FR
11468315711	25-34	1	0	FR		2-Apr-20	DE
11468315822	35-44	3	10 ou plus	FR		2-Apr-20	others	-work
11468317710	55-64	1	0	FR		2-Apr-20	others
11468319674	25-34	1	0	FR		2-Apr-20	others
11468319707	35-44	4	0	FR		2-Apr-20	LU	-supermarket
11468325068	45-54	2	1	FR		2-Apr-20	LU	-home
11468332805	25-34	5 ou plus	0	FR		2-Apr-20
11468333288	55-64	2	0	FR		2-Apr-20	LU
11468340788	18-24	4	0	FR		2-Apr-20	LU	-other
11468353415	45-54	4	0	FR		2-Apr-20	PT	-supermarket
11468358463	45-54	1	3	FR		2-Apr-20	FR	-work
11468361591	55-64	0	0	FR		2-Apr-20	FR
11468363060	25-34	3	2	FR		2-Apr-20	IT	-supermarket
11468376637	25-34	0	1	FR		2-Apr-20		-supermarket
11468382568	35-44	3	0	FR		2-Apr-20	IT
11468386639	45-54	3	1	FR		2-Apr-20	PT	-home
11468391404	65-74	1	0	FR		2-Apr-20	LU
11468394833	25-34	5 ou plus	0	FR		2-Apr-20	LU	-supermarket
11468396403	35-44	2	2	FR		2-Apr-20	LU
11468396474	25-34	2	0	FR		2-Apr-20	LU
11468398270	25-34	2	0	FR		2-Apr-20	LU	-work
11468415708	45-54	1	0	FR		2-Apr-20	LU
11468418082	35-44	3	0	FR		2-Apr-20
11468422500	55-64	3	0	FR		2-Apr-20	LU
11468426505	55-64	2	0	FR		2-Apr-20	BE
11468432796	35-44	4	0	FR		2-Apr-20	others	-other
11468434529	45-54	0	2	FR		2-Apr-20	others	-supermarket
11468436233	35-44	3	0	FR		2-Apr-20	LU	-work
11468449712	45-54	1	1	FR		2-Apr-20	FR	-other
11468450703	45-54	2	1	FR		2-Apr-20	others	-supermarket
11468454690	55-64	4	0	FR		2-Apr-20	others
11468459116	75-84	2	2	FR		2-Apr-20	BE
11468463342	55-64	2	0	FR		2-Apr-20	LU
11468465500	25-34	0	0	FR		2-Apr-20	FR	-supermarket
11468465612	35-44	2	9-Jun	FR		2-Apr-20	FR	-other
11468467587	45-54	3	1	FR		2-Apr-20	BE	-other
11468470536	45-54	3	10 ou plus	FR		2-Apr-20	PT	-work
11468473679	35-44	1	0	FR		2-Apr-20	BE
11468475700	25-34	3	2	FR		2-Apr-20	others	-work
11468481582	55-64	1	0	FR		2-Apr-20	PT	-supermarket
11468481886	55-64	2	0	FR		2-Apr-20	BE
11468495238	35-44	4	10 ou plus	FR		2-Apr-20	others	-other
11468496576	45-54	0	1	FR		2-Apr-20	BE	-fun
11468498774	35-44	4	0	FR		2-Apr-20	FR	-supermarket
11468513429	35-44	4	10 ou plus	FR		2-Apr-20	LU	-work
11468522827	25-34	2	0	FR		2-Apr-20	FR	-fun
11468530398	65-74	1	0	FR		2-Apr-20	DE
11468545719	35-44	2	0	FR		2-Apr-20	others	-work
11468546882	45-54	4	0	FR		2-Apr-20	IT	-fun
11468571871	25-34	1	1	FR		2-Apr-20	PT	-supermarket
11468573553	55-64	1	3	FR		2-Apr-20	LU	-other
11468585696	35-44	2	0	FR		2-Apr-20	FR
11468588740	35-44	2	0	FR		2-Apr-20	LU
11468634038	45-54	4	1	FR		2-Apr-20	LU	-other
11468640786	55-64	3	0	FR		2-Apr-20	PT	-supermarket
11468645363	25-34	4	2	FR		2-Apr-20	PT	-other
11468663613	45-54	0	0	FR		2-Apr-20	FR
11468671149	45-54	3	0	FR		2-Apr-20	PT	-supermarket
11468674610	35-44	4	0	FR		2-Apr-20	FR
11468676846	65-74	1	0	FR		2-Apr-20	LU	-other
11468683665	35-44	0	0	FR		2-Apr-20	LU	-other
11468686339	18-24	4	0	FR		2-Apr-20	PT	-supermarket
11468691433	35-44	3	0	FR		2-Apr-20	FR
11468695524	35-44	2	0	FR		2-Apr-20	FR	-supermarket
11468696944	35-44	1	0	FR		2-Apr-20	LU
11468713752	55-64	1	1	FR		2-Apr-20	LU	-supermarket
11468730406	45-54	3	0	FR		2-Apr-20	BE	-work
11468738491	45-54	1	0	FR		2-Apr-20	PT
11468742824	55-64	2	0	FR		2-Apr-20	IT
11468743867	55-64	4	0	FR		2-Apr-20	others
11468744795	45-54	2	0	FR		2-Apr-20	LU
11468752684	55-64	0	0	FR		2-Apr-20	BE	-fun
11468753499	35-44	3	0	FR		2-Apr-20	PT
11468757626	35-44	3	0	FR		2-Apr-20	LU	-supermarket
11468757779	55-64	2	1	FR		2-Apr-20	LU	-home
11468758945	45-54	2	10 ou plus	FR		2-Apr-20	PT	-home
11468759888	45-54	0	0	FR		2-Apr-20	BE
11468762866	45-54	3	1	FR		2-Apr-20	LU	-other
11468762912	25-34	5 ou plus	0	FR		2-Apr-20	PT	-supermarket
11468774075	35-44	2	0	FR		2-Apr-20	PT	-other
11468774784	35-44	2	0	FR		2-Apr-20	IT	-supermarket
11468775129	45-54	3	9-Jun	FR		2-Apr-20	FR	-home
11468781741	35-44	3	0	FR		2-Apr-20	PT
11468782374	55-64	1	9-Jun	FR		2-Apr-20	others	-home
11468788512	55-64	1	0	FR		2-Apr-20	IT
11468789382	45-54	2	10 ou plus	FR		2-Apr-20	PT	-work
11468798739	35-44	4	0	FR		2-Apr-20	LU
11468798889	35-44	4	0	FR		2-Apr-20	LU
11468806269	25-34	1	5	FR		2-Apr-20	FR	-work
11468810565	45-54	1	0	FR		2-Apr-20	LU	-work
11468812910	25-34	1	1	FR		2-Apr-20	FR	-work
11468818713	25-34	1	10 ou plus	FR		2-Apr-20	LU	-work
11468821492	55-64	4	5	FR		2-Apr-20	others	-supermarket
11468822354	65-74	2	0	FR		2-Apr-20	LU	-supermarket
11468827236	35-44	2	0	FR		2-Apr-20	FR	-supermarket
11468830877	55-64	1	10 ou plus	FR		2-Apr-20	LU	-other
11468832947	45-54	4	4	FR		2-Apr-20	FR	-supermarket
11468834992	35-44	3	0	FR		2-Apr-20	LU
11468838001	35-44	2	0	FR		2-Apr-20	LU
11468847010	45-54	2	0	FR		2-Apr-20	FR
11468848199	25-34	5 ou plus	4	FR		2-Apr-20	PT	-other
11468849482	25-34	5 ou plus	0	FR		2-Apr-20	BE
11468851646	45-54	3	1	FR		2-Apr-20	IT	-home
11468852533	35-44	2	0	FR		2-Apr-20	LU
11468859664	45-54	4	0	FR		2-Apr-20	others	-supermarket
11468896322	65-74	2	0	FR		2-Apr-20	LU	-fun
11468915728	35-44	1	9-Jun	FR		2-Apr-20	PT	-work
11468919916	55-64	2	0	FR		2-Apr-20	BE
11468921400	35-44	2	0	FR		2-Apr-20	LU
11468934695	25-34	1	0	FR		2-Apr-20	FR
11468941881	65-74	1	0	FR		2-Apr-20	DE
11468945779	35-44	3	0	FR		2-Apr-20	LU
11468960241	35-44	2	0	FR		2-Apr-20	LU	-other
11468960848	35-44	2	0	FR		2-Apr-20
11468962407	35-44	3	10 ou plus	FR		2-Apr-20	FR	-home
11468969953	45-54	3	1	FR		2-Apr-20	others	-home
11468979035	45-54	3	0	FR		2-Apr-20	DE	-supermarket
11468994679	25-34	2	2	FR		2-Apr-20	LU	-home
11469007728	35-44	4	0	FR		2-Apr-20	FR	-supermarket
11469030502	35-44	3	0	FR		2-Apr-20	others	-other
11469040733	55-64	4	0	FR		2-Apr-20	LU
11469060194	45-54	3	1	FR		2-Apr-20	BE	-home
11469064496	35-44	2	0	FR		2-Apr-20	BE	-supermarket
11469077278	25-34	0	2	FR		2-Apr-20	LU	-home
11469096591	45-54	2	1	FR		2-Apr-20	others	-other
11469098221	45-54	1	0	FR		2-Apr-20	LU	-supermarket
11469114477	25-34	0	0	FR		2-Apr-20	BE	-other
11469119789	65-74	2	0	FR		2-Apr-20	LU	-other
11469127680	25-34	1	0	FR		2-Apr-20	FR
11469144948	35-44	4	0	FR		2-Apr-20	others	-other
11469148440	35-44	1	1	FR		2-Apr-20	LU	-home
11469152225	35-44	2		FR		2-Apr-20	FR
11469163549	25-34	2	0	FR		2-Apr-20	others	-other
11469165658	35-44	4	3	FR		2-Apr-20	PT	-supermarket
11469175136	45-54	3	0	FR		2-Apr-20	LU
11469199968	35-44	4	0	FR		2-Apr-20	FR	-supermarket
11469204133	45-54	3	0	FR		2-Apr-20	DE	-supermarket
11469228411	35-44	5 ou plus	0	FR		2-Apr-20	PT
11469231557	55-64	2	1	FR		2-Apr-20	LU	-other
11469245817	35-44	3	9-Jun	FR		2-Apr-20	FR	-fun
11469247065	45-54	1	0	FR		2-Apr-20	LU	-other
11469254209	45-54	2	0	FR		2-Apr-20	LU
11469257453	35-44	3	2	FR		2-Apr-20	LU	-other
11469271655	35-44	2	0	FR		2-Apr-20	IT	-supermarket
11469276571	25-34	2	0	FR		2-Apr-20	BE
11469286184	35-44	4	0	FR		2-Apr-20	LU
11469315161	25-34	1	0	FR		2-Apr-20	FR
11469328472	35-44	4	0	FR		2-Apr-20	LU
11469337976	35-44	4	2	FR		2-Apr-20	LU	-other
11469356703	45-54	0	2	FR		2-Apr-20	LU	-supermarket
11469359817	35-44	4	0	FR		2-Apr-20	LU
11469369297	35-44	3	0	FR		2-Apr-20	PT
11469396700	25-34	1	0	FR		2-Apr-20	LU
11469416264	25-34	1	0	FR		2-Apr-20	FR
11469421769	25-34	2	0	FR		2-Apr-20	LU
11469430298	45-54	1	0	FR		2-Apr-20	PT	-supermarket
11469442209	55-64	0	0	FR		2-Apr-20	LU	-supermarket
11469446939	35-44	2	0	FR		2-Apr-20	FR	-supermarket
11469481034	35-44	2	5	FR		2-Apr-20	others	-supermarket
11469515221	55-64	1	0	FR		2-Apr-20	FR
11469519142	35-44	5 ou plus	4	FR		2-Apr-20	BE	-work
11469542307	45-54	2	4	FR		2-Apr-20	LU	-home
11469548307	45-54	4	0	FR		2-Apr-20	LU
11469596921	35-44	1	0	FR		2-Apr-20	LU
11469602258	35-44	3	1	FR		2-Apr-20	LU	-fun
11469609861	55-64	2	10 ou plus	FR		2-Apr-20	BE	-other
11469619400	65-74	0	0	FR		2-Apr-20	LU	-other
11469627352	45-54	4	2	FR		2-Apr-20	BE	-work
11469649075	25-34	1	0	FR		2-Apr-20	others	-fun
11469653242	45-54	1	9-Jun	FR		2-Apr-20	FR	-work
11469682836	35-44	3	0	FR		2-Apr-20	BE	-supermarket
11469690272	45-54	3	1	FR		2-Apr-20	LU	-other
11469724203	55-64	1	3	FR		2-Apr-20	LU	-other
11469724311	25-34	4	0	FR		2-Apr-20	PT	-home
11469727476	25-34	0	1	FR		2-Apr-20	LU	-supermarket
11469727520	45-54	2	0	FR		2-Apr-20	LU
11469734533	55-64	1	0	FR		2-Apr-20	LU
11469741788	18-24	1	1	FR		2-Apr-20	LU	-home
11469770306	35-44	4	0	FR		2-Apr-20	FR
11469776417	45-54	2	4	FR		2-Apr-20	LU	-work
11469789126	25-34	1	1	FR		2-Apr-20	LU	-supermarket
11469794484	25-34	5 ou plus	0	FR		2-Apr-20	PT
11469800100	35-44	4	3	FR		2-Apr-20	PT	-work
11469802173	35-44	1	3	FR		2-Apr-20	LU	-other
11469810688	45-54	2	0	FR		2-Apr-20	others
11469819394	55-64	3	0	FR		2-Apr-20	IT
11469832088	35-44	2	0	FR		2-Apr-20	LU	-work
11469833188	55-64	4	10 ou plus	FR		2-Apr-20	PT	-work
11469849169	45-54	4	2	FR		2-Apr-20	BE	-other
11469854893	45-54	3	1	FR		2-Apr-20	BE	-other
11469861304	35-44	1	1	FR		2-Apr-20	others	-home
11469862578	45-54	3	1	FR		2-Apr-20	LU	-other
11469864167	45-54	4	2	FR		2-Apr-20	FR	-work
11469864255	65-74	2	0	FR		2-Apr-20	FR	-supermarket
11469870667	35-44	4	0	FR		2-Apr-20	IT	-supermarket
11469881016	35-44	3	0	FR		2-Apr-20	LU
11469886969	25-34	1	0	FR		2-Apr-20	FR	-supermarket
11469890037	35-44	3	1	FR		2-Apr-20	LU	-supermarket
11469892305	35-44	2	1	FR		2-Apr-20	DE	-supermarket
11469898765	35-44	3	2	FR		2-Apr-20	LU	-other
11469917583	35-44	3	0	FR		2-Apr-20	PT
11469920956	45-54	1	1	FR		2-Apr-20	BE	-home
11469927646	25-34	3	0	FR		2-Apr-20	LU
11469931200	35-44	4	0	FR		2-Apr-20	FR	-work
11469935123	55-64	1	3	FR		2-Apr-20	LU	-home
11469951695	35-44	3	0	FR		2-Apr-20	LU
11469952566	35-44	3	0	FR		2-Apr-20	FR
11469954138	35-44	2	0	FR		2-Apr-20	PT
11469971074	55-64	2	1	FR		2-Apr-20
11469979540	35-44	5 ou plus	0	FR		2-Apr-20	LU
11469984872	45-54	1	3	FR		2-Apr-20	PT	-work
11469989261	45-54	1	5	FR		2-Apr-20	LU	-work
11470003441	35-44	2	4	FR		2-Apr-20	LU	-work
11470006075	55-64	1	5	FR		2-Apr-20	BE	-fun
11470020192	45-54	4	10 ou plus	FR		2-Apr-20	PT	-other
11470020226	45-54	1	1	FR		2-Apr-20	FR	-supermarket
11470022218	45-54	2	2	FR		2-Apr-20	FR	-supermarket
11470023799	35-44	5 ou plus	1	FR		2-Apr-20	LU	-supermarket
11470027370	55-64	2	1	FR		2-Apr-20	LU	-supermarket
11470030281	55-64	2	0	FR		2-Apr-20	LU	-supermarket
11470061636	35-44	1	0	FR		2-Apr-20	LU	-supermarket
11470085063	35-44	2	0	FR		2-Apr-20	LU
11470086152	35-44	2	0	FR		2-Apr-20	PT
11470098772	55-64	3	1	FR		2-Apr-20	BE	-supermarket
11470099916	65-74	0	0	FR		2-Apr-20	FR
11470110434	35-44	4	1	FR		2-Apr-20	LU	-home
11470114274	45-54	0	10 ou plus	FR		2-Apr-20	LU	-work
11470114597	45-54	3	0	FR		2-Apr-20	LU
11470122762	25-34	0	4	FR		2-Apr-20	FR	-work
11470132883	55-64	1	0	FR		2-Apr-20	LU
11470134208	55-64	3	2	FR		2-Apr-20	LU	-supermarket
11470134724	25-34	0	0	FR		2-Apr-20	FR
11470141966	45-54	1	0	FR		2-Apr-20	LU
11470144078	45-54	1	0	FR		2-Apr-20	BE
11470150729	35-44	4	0	FR		2-Apr-20	IT	-supermarket
11470151272	45-54	1	0	FR		2-Apr-20	LU
11470168975	35-44	4	0	FR		2-Apr-20	others
11470171358	25-34	1	0	FR		2-Apr-20	LU
11470182226	25-34	4	0	FR		2-Apr-20	LU	-other
11470186694	25-34	1	10 ou plus	FR		2-Apr-20	LU	-work
11470196718	55-64	1	0	FR		2-Apr-20	PT
11470197864	45-54	1	4	FR		2-Apr-20	LU	-work
11470212916	55-64	2	3	FR		2-Apr-20	FR	-other
11470213350	45-54	5 ou plus	2	FR		2-Apr-20	IT	-other
11470214765	55-64	2	0	FR		2-Apr-20	LU
11470216229	25-34	4	1	FR		2-Apr-20	PT	-other
11470219489	35-44	4	0	FR		2-Apr-20	LU	-supermarket
11470233316	55-64	1	0	FR		2-Apr-20	others
11470251210	55-64	1	0	FR		2-Apr-20	BE
11470269260	35-44	2	0	FR		2-Apr-20	FR	-other
11470271469	45-54	0	1	FR		2-Apr-20	LU	-supermarket
11470274403	35-44	1	1	FR		2-Apr-20	BE	-fun
11470282361	35-44	4	0	FR		2-Apr-20	others
11470285744	25-34	3	4	FR		2-Apr-20	DE	-home
11470300491	55-64	2	0	FR		2-Apr-20	FR	-work
11470305674	45-54	3	2	FR		2-Apr-20	IT	-supermarket
11470309644	18-24	5 ou plus	0	FR		2-Apr-20	FR	-work
11470318612	45-54	3	0	FR		2-Apr-20	LU	-work
11470319067	45-54	1	0	FR		2-Apr-20	PT	-supermarket
11470322568	35-44	2	0	FR		2-Apr-20	PT
11470329504	55-64	2	0	FR		2-Apr-20	LU
11470337412	65-74	1	0	FR		2-Apr-20	LU	-supermarket
11470340402	35-44	4	0	FR		2-Apr-20	PT
11470358850	35-44	4	0	FR		2-Apr-20	LU
11470369022	45-54	3	0	FR		2-Apr-20	PT
11470374889	45-54	1	0	FR		2-Apr-20	LU
11470381928	13-17	3	1	FR		2-Apr-20	LU	-fun
11470384195	35-44	2	0	FR		2-Apr-20	FR	-other
11470397759	35-44	3	0	FR		2-Apr-20	FR
11470398750	35-44	1	0	FR		2-Apr-20	IT
11470400697	35-44	5 ou plus	0	FR		2-Apr-20	PT	-supermarket
11470401281	35-44	3	0	FR		2-Apr-20	FR
11470403173	55-64	0	0	FR		2-Apr-20	FR	-supermarket
11470405630	55-64	1	0	FR		2-Apr-20	FR
11470429852	35-44	2	0	FR		2-Apr-20	others	-fun
11470429929	45-54	3	0	FR		2-Apr-20	BE
11470448695	35-44	4	4	FR		2-Apr-20	FR	-supermarket
11470473734	45-54	4	3	FR		2-Apr-20	LU	-supermarket
11470482335	35-44	1	1	FR		2-Apr-20	IT	-supermarket
11470499023	55-64	3	0	FR		2-Apr-20	LU
11470528784	45-54	1	0	FR		2-Apr-20	LU
11470545948	25-34	0	4	FR		2-Apr-20	PT	-work
11470546392	55-64	1	0	FR		2-Apr-20	FR
11470582458	65-74	2	0	FR		2-Apr-20	LU
11470593434	35-44	0	10 ou plus	FR		2-Apr-20	FR
11470616891	35-44	3	9-Jun	FR		2-Apr-20	LU	-work
11470632110	25-34	5 ou plus	9-Jun	FR		2-Apr-20	LU	-work
11470633553	35-44	4	1	FR		2-Apr-20	PT	-supermarket
11470647096	45-54	5 ou plus	0	FR		2-Apr-20	LU	-work
11470649381	55-64	2	0	FR		2-Apr-20	PT
11470657539	35-44	1	0	FR		2-Apr-20	FR
11470658623	25-34	2	0	FR		2-Apr-20	IT
11470682120	55-64	0	2	FR		2-Apr-20	LU	-supermarket
11470684349	35-44	4	0	FR		2-Apr-20	BE	-other
11470691245	55-64	3	1	FR		2-Apr-20	LU	-work
11470711097	45-54	3	0	FR		2-Apr-20	BE
11470714984	45-54	3	0	FR		2-Apr-20	FR
11470731120	45-54	4	0	FR		2-Apr-20	LU	-fun
11470740170	45-54	3	0	FR		2-Apr-20	PT	-supermarket
11470761376	55-64	0	0	FR		2-Apr-20	LU
11470768214	55-64	5 ou plus	2	FR		2-Apr-20	LU	-supermarket
11470775950	25-34	1	0	FR		2-Apr-20	LU
11470792796	45-54	3	0	FR		2-Apr-20	PT	-supermarket
11470812842	45-54	1	0	FR		2-Apr-20	FR
11470830724	25-34	1	2	FR		2-Apr-20	PT	-other
11470853849	35-44	4	0	FR		3-Apr-20	LU	-other
11470860486	25-34	3	0	FR		3-Apr-20	PT	-supermarket
11470870206	35-44	3	0	FR		3-Apr-20	PT	-supermarket
11470890088	55-64	4	0	FR		3-Apr-20	LU
11470906217	35-44	5 ou plus	0	FR		3-Apr-20	LU
11470998597	45-54	2	1	FR		3-Apr-20	FR	-supermarket
11471175456	35-44	2	3	FR		3-Apr-20	FR	-other
11471380003	55-64	1	0	FR		3-Apr-20	LU	-fun
11471491404	35-44	3	0	FR		3-Apr-20	FR
11471509403	55-64	3	0	FR		3-Apr-20	others
11471549287	35-44	1	0	FR		3-Apr-20	LU
11471687896	35-44	1	0	FR		3-Apr-20	FR
11471765088	35-44	3	0	FR		3-Apr-20	others
11471872022	35-44	3	0	FR		3-Apr-20	FR	-supermarket
11471922753	45-54	4	3	FR		3-Apr-20	LU	-home
11445662919	18-24	2	1	DE		25-Mar-20
11445689357	45-54	2	0	DE		25-Mar-20
11445860666	25-34	3	0	DE		25-Mar-20
11445910515	45-54	0	1	DE		25-Mar-20
11446002506	55-64	3	0	DE		25-Mar-20
11446063797	45-54	4	0	DE		25-Mar-20
11446107396	18-24	3	0	DE		25-Mar-20
11446369760	55-64	2	0	DE		25-Mar-20
11446388599	25-34	2	0	DE		25-Mar-20
11446407996	13-17	4	0	DE		25-Mar-20
11446411508	13-17	4	0	DE		25-Mar-20
11446460602	18-24	4	0	DE		25-Mar-20
11446494712	25-34	3	0	DE		25-Mar-20
11446535947	35-44	3	0	DE		25-Mar-20
11446539552	25-34	2	2	DE		25-Mar-20
11446732684	55-64	1	0	DE		25-Mar-20
11446741632	25-34	2	1	DE		25-Mar-20
11446742722	25-34	2	1	DE		25-Mar-20
11446744757	25-34	2	0	DE		25-Mar-20
11446789063	65-74	1	0	DE		25-Mar-20
11447398844	25-34	1	3	DE		26-Mar-20
11447399782	35-44	2	3	DE		26-Mar-20
11447404939	45-54	0	0	DE		26-Mar-20
11447425912	35-44	2	0	DE		26-Mar-20
11447458930	18-24	5 und mehr	0	DE		26-Mar-20
11447522773	25-34	1	0	DE		26-Mar-20
11447523902	55-64	5 und mehr	2	DE		26-Mar-20
11447525140	35-44	4	2	DE		26-Mar-20
11447525851	35-44	5 und mehr	0	DE		26-Mar-20
11447528255	35-44	3	3	DE		26-Mar-20
11447536522	45-54	5 und mehr	0	DE		26-Mar-20
11447537632	55-64	0	5	DE		26-Mar-20
11447548063	45-54	3	9-Jun	DE		26-Mar-20
11447550160	45-54	4	0	DE		26-Mar-20
11447552017	55-64	1	0	DE		26-Mar-20
11447553093	55-64	4	2	DE		26-Mar-20
11447556611	35-44	3	0	DE		26-Mar-20
11447560016	25-34	3	0	DE		26-Mar-20
11447560463	45-54	0	2	DE		26-Mar-20
11447564279	45-54	3	0	DE		26-Mar-20
11447571928	35-44	3	0	DE		26-Mar-20
11447578742	45-54	1	0	DE		26-Mar-20
11447578846	25-34	1	4	DE		26-Mar-20
11447580993	45-54	0	0	DE		26-Mar-20
11447581424	45-54	3	2	DE		26-Mar-20
11447582298	25-34	1	0	DE		26-Mar-20
11447588881	35-44	3	0	DE		26-Mar-20
11447590190	35-44	3	0	DE		26-Mar-20
11447590357	65-74	1	1	DE		26-Mar-20
11447593082	25-34	2	3	DE		26-Mar-20
11447594674	35-44	4	1	DE		26-Mar-20
11447596778	35-44	1	1	DE		26-Mar-20
11447599358	25-34	1	2	DE		26-Mar-20
11447599770	35-44	2	1	DE		26-Mar-20
11447600781	55-64	2	0	DE		26-Mar-20
11447601000	45-54	4	0	DE		26-Mar-20
11447606555	45-54	2	0	DE		26-Mar-20
11447607012	45-54	2	0	DE		26-Mar-20
11447609728	35-44	1	1	DE		26-Mar-20
11447610531	18-24	1	3	DE		26-Mar-20
11447612782	35-44	4	0	DE		26-Mar-20
11447617823	25-34	3	0	DE		26-Mar-20
11447618878	25-34	0	0	DE		26-Mar-20
11447619914	45-54	3	1	DE		26-Mar-20
11447624328	45-54	2	0	DE		26-Mar-20
11447625968	35-44	4	0	DE		26-Mar-20
11447626670	45-54	4	0	DE		26-Mar-20
11447627404	35-44	1	0	DE		26-Mar-20
11447628847	45-54	1	0	DE		26-Mar-20
11447631260	45-54	3	0	DE		26-Mar-20
11447632096	35-44	4	0	DE		26-Mar-20
11447632136	55-64	1	0	DE		26-Mar-20
11447632383	35-44	3	0	DE		26-Mar-20
11447633941	18-24	2	9-Jun	DE		26-Mar-20
11447634322	35-44	2	0	DE		26-Mar-20
11447635975	25-34	1	0	DE		26-Mar-20
11447635990	35-44	3	0	DE		26-Mar-20
11447637650	55-64	0	2	DE		26-Mar-20
11447637658	35-44	3	1	DE		26-Mar-20
11447638377	25-34	1	0	DE		26-Mar-20
11447639546	35-44	2	0	DE		26-Mar-20
11447640778	55-64	0	1	DE		26-Mar-20
11447641695	35-44	1	0	DE		26-Mar-20
11447642028	55-64	0	2	DE		26-Mar-20
11447647998	45-54	5 und mehr	0	DE		26-Mar-20
11447648393	45-54	0	0	DE		26-Mar-20
11447648800	45-54	3	0	DE		26-Mar-20
11447650852	65-74	1	1	DE		26-Mar-20
11447655664	35-44	3	0	DE		26-Mar-20
11447655844	55-64	3	0	DE		26-Mar-20
11447657352	45-54	0	0	DE		26-Mar-20
11447666501	45-54	0	0	DE		26-Mar-20
11447666881	55-64	0	0	DE		26-Mar-20
11447670267	25-34	5 und mehr	0	DE		26-Mar-20
11447671324	35-44	4	0	DE		26-Mar-20
11447673811	45-54	4	0	DE		26-Mar-20
11447676376	65-74	1	0	DE		26-Mar-20
11447680610	35-44	3	0	DE		26-Mar-20
11447681671	55-64	0	0	DE		26-Mar-20
11447685104	35-44	1	1	DE		26-Mar-20
11447686366	18-24	4	0	DE		26-Mar-20
11447687666	25-34	0	0	DE		26-Mar-20
11447696315	35-44	2	3	DE		26-Mar-20
11447696943	55-64	1	1	DE		26-Mar-20
11447697130	25-34	2	0	DE		26-Mar-20
11447697504	55-64	1	1	DE		26-Mar-20
11447697788	65-74	1	2	DE		26-Mar-20
11447702498	25-34	1	0	DE		26-Mar-20
11447703533	55-64	2	0	DE		26-Mar-20
11447706106	35-44	5 und mehr	0	DE		26-Mar-20
11447709921	45-54	2	0	DE		26-Mar-20
11447710374	25-34	3	0	DE		26-Mar-20
11447713910	55-64	1	0	DE		26-Mar-20
11447717401	25-34	0	1	DE		26-Mar-20
11447721411	45-54	2	0	DE		26-Mar-20
11447722289	35-44	1	0	DE		26-Mar-20
11447725675	35-44	0	0	DE		26-Mar-20
11447730601	25-34	4	0	DE		26-Mar-20
11447732067	35-44	3	1	DE		26-Mar-20
11447732334	18-24	1	0	DE		26-Mar-20
11447734188	55-64	2	1	DE		26-Mar-20
11447738462	18-24	2	1	DE		26-Mar-20
11447740682	45-54	3	1	DE		26-Mar-20
11447743557	25-34	1	2	DE		26-Mar-20
11447743569	25-34	1	2	DE		26-Mar-20
11447753688	35-44	1	1	DE		26-Mar-20
11447753949	25-34	5 und mehr	0	DE		26-Mar-20
11447755815	35-44	3	0	DE		26-Mar-20
11447756618	25-34	2	0	DE		26-Mar-20
11447757911	35-44	2	0	DE		26-Mar-20
11447759713	35-44	0	10 oder mehr	DE		26-Mar-20
11447763797	25-34	0	10 oder mehr	DE		26-Mar-20
11447767626	25-34	3	2	DE		26-Mar-20
11447767671	55-64	1	0	DE		26-Mar-20
11447767994	45-54	3	0	DE		26-Mar-20
11447770882	25-34	0	0	DE		26-Mar-20
11447774798	45-54	1	0	DE		26-Mar-20
11447777259	45-54	3	0	DE		26-Mar-20
11447777453	25-34	2	0	DE		26-Mar-20
11447777986	45-54	0	0	DE		26-Mar-20
11447781465	45-54	2	0	DE		26-Mar-20
11447784392	55-64	1	0	DE		26-Mar-20
11447784891	25-34	3	1	DE		26-Mar-20
11447787332	55-64	1	0	DE		26-Mar-20
11447790611	35-44	2	0	DE		26-Mar-20
11447792258	25-34	2	0	DE		26-Mar-20
11447792397	45-54	1	1	DE		26-Mar-20
11447792747	18-24	3	0	DE		26-Mar-20
11447802915	55-64	2	1	DE		26-Mar-20
11447803804	18-24	2	0	DE		26-Mar-20
11447822180	25-34	1	1	DE		26-Mar-20
11447824708	65-74	1	0	DE		26-Mar-20
11447825743	45-54	4	0	DE		26-Mar-20
11447832614	25-34	1	1	DE		26-Mar-20
11447835632	18-24	4	4	DE		26-Mar-20
11447836557	18-24	4	4	DE		26-Mar-20
11447838372	18-24	4	0	DE		26-Mar-20
11447840112	25-34	2	0	DE		26-Mar-20
11447842158	55-64	1	0	DE		26-Mar-20
11447844094	35-44	1	0	DE		26-Mar-20
11447849407	45-54	1	0	DE		26-Mar-20
11447849610	35-44	3	0	DE		26-Mar-20
11447852376	35-44	0	1	DE		26-Mar-20
11447864450	35-44	1	0	DE		26-Mar-20
11447865447	18-24	5 und mehr	0	DE		26-Mar-20
11447870003	55-64	1	0	DE		26-Mar-20
11447873299	55-64	0	0	DE		26-Mar-20
11447889284	35-44	1	0	DE		26-Mar-20
11447889489	13-17	3	0	DE		26-Mar-20
11447890142	35-44	3	0	DE		26-Mar-20
11447895897	45-54	1	0	DE		26-Mar-20
11447898086	25-34	0	0	DE		26-Mar-20
11447901074	55-64	2	1	DE		26-Mar-20
11447913932	35-44	2	0	DE		26-Mar-20
11447915951	55-64	3	0	DE		26-Mar-20
11447918656	65-74	1	0	DE		26-Mar-20
11447920587	25-34	5 und mehr	0	DE		26-Mar-20
11447923005	25-34	1	0	DE		26-Mar-20
11447923810	25-34	1	1	DE		26-Mar-20
11447929279	35-44	0	0	DE		26-Mar-20
11447941864	25-34	2	2	DE		26-Mar-20
11447943969	25-34	1	0	DE		26-Mar-20
11447953344	18-24	5 und mehr	0	DE		26-Mar-20
11447954619	55-64	1	4	DE		26-Mar-20
11447957296	35-44	4	1	DE		26-Mar-20
11447958530	55-64	3	0	DE		26-Mar-20
11447963361	25-34	2	0	DE		26-Mar-20
11447963610	55-64	2	2	DE		26-Mar-20
11447966893	35-44	3	1	DE		26-Mar-20
11447968974	45-54	4	0	DE		26-Mar-20
11447970523	18-24	3	0	DE		26-Mar-20
11447973276	25-34	0	1	DE		26-Mar-20
11447984850	25-34	1	0	DE		26-Mar-20
11448009598	35-44	0	2	DE		26-Mar-20
11448018858	25-34	4	0	DE		26-Mar-20
11448021330	25-34	4	0	DE		26-Mar-20
11448027749	55-64	1	0	DE		26-Mar-20
11448031141	55-64	0	0	DE		26-Mar-20
11448035863	45-54	1	0	DE		26-Mar-20
11448037661	13-17	4	0	DE		26-Mar-20
11448037680	13-17	5 und mehr	3	DE		26-Mar-20
11448038243	13-17	4	0	DE		26-Mar-20
11448041615	25-34	1	0	DE		26-Mar-20
11448044828	35-44	3	0	DE		26-Mar-20
11448053008	45-54	3	4	DE		26-Mar-20
11448058220	13-17	3	0	DE		26-Mar-20
11448060473	18-24	1	3	DE		26-Mar-20
11448062591	45-54	3	0	DE		26-Mar-20
11448067988	45-54	1	0	DE		26-Mar-20
11448068122	55-64	0	3	DE		26-Mar-20
11448072813	25-34	2	5	DE		26-Mar-20
11448086292	45-54	5 und mehr	10 oder mehr	DE		26-Mar-20
11448098844	55-64	1	5	DE		26-Mar-20
11448100097	55-64	0	0	DE		26-Mar-20
11448108149	35-44	3	0	DE		26-Mar-20
11448115406	18-24	1	0	DE		26-Mar-20
11448124510	55-64	2	0	DE		26-Mar-20
11448132703	45-54	1	1	DE		26-Mar-20
11448141701	45-54	1	1	DE		26-Mar-20
11448141745	55-64	3	0	DE		26-Mar-20
11448147737	65-74	1	0	DE		26-Mar-20
11448149866	45-54	3	0	DE		26-Mar-20
11448152746	45-54	2	0	DE		26-Mar-20
11448157381	65-74	1	0	DE		26-Mar-20
11448163502	45-54	1	2	DE		26-Mar-20
11448164550	45-54	0	0	DE		26-Mar-20
11448176122	25-34	0	1	DE		26-Mar-20
11448183053	65-74	1	0	DE		26-Mar-20
11448195209	65-74	2	0	DE		26-Mar-20
11448218856	35-44	3	2	DE		26-Mar-20
11448220228	35-44	0	1	DE		26-Mar-20
11448221787	35-44	0	1	DE		26-Mar-20
11448235740	55-64	1	0	DE		26-Mar-20
11448235929	45-54	3	0	DE		26-Mar-20
11448247909	65-74	1	0	DE		26-Mar-20
11448258974	55-64	2	10 oder mehr	DE		26-Mar-20
11448263593	55-64	0	0	DE		26-Mar-20
11448266967	35-44	1	0	DE		26-Mar-20
11448282471	25-34	1	3	DE		26-Mar-20
11448291394	25-34	1	1	DE		26-Mar-20
11448295730	25-34	2	2	DE		26-Mar-20
11448298388	45-54	0	0	DE		26-Mar-20
11448298497	65-74	1	0	DE		26-Mar-20
11448305222	25-34	1	0	DE		26-Mar-20
11448316432	55-64	3	0	DE		26-Mar-20
11448316453	35-44	1	1	DE		26-Mar-20
11448321362	35-44	1	0	DE		26-Mar-20
11448326051	35-44	2	0	DE		26-Mar-20
11448326700	35-44	4	2	DE		26-Mar-20
11448330544	55-64	1	0	DE		26-Mar-20
11448333812	45-54	1	5	DE		26-Mar-20
11448333964	45-54	1	0	DE		26-Mar-20
11448334774	35-44	2	3	DE		26-Mar-20
11448335633	45-54	1	5	DE		26-Mar-20
11448339264	45-54	0	5	DE		26-Mar-20
11448356921	35-44	2	0	DE		26-Mar-20
11448362113	25-34	2	0	DE		26-Mar-20
11448369698	25-34	1	0	DE		26-Mar-20
11448371072	35-44	0	1	DE		26-Mar-20
11448386675	35-44	3	0	DE		26-Mar-20
11448389000	45-54	1	0	DE		26-Mar-20
11448401158	45-54	0	1	DE		26-Mar-20
11448409969	35-44	4	0	DE		26-Mar-20
11448429952	35-44	5 und mehr	0	DE		26-Mar-20
11448432883	45-54	1	2	DE		26-Mar-20
11448435088	45-54	1	1	DE		26-Mar-20
11448444638	45-54	3	0	DE		26-Mar-20
11448446618	45-54	3	0	DE		26-Mar-20
11448452284	35-44	0	0	DE		26-Mar-20
11448458184	55-64	0	0	DE		26-Mar-20
11448460830	25-34	4	0	DE		26-Mar-20
11448462071	35-44	3	3	DE		26-Mar-20
11448463302	25-34	1	10 oder mehr	DE		26-Mar-20
11448485924	35-44	2	1	DE		26-Mar-20
11448492644	45-54	3	0	DE		26-Mar-20
11448500701	65-74	1	3	DE		26-Mar-20
11448515247	25-34	0	5	DE		26-Mar-20
11448519713	25-34	3	0	DE		26-Mar-20
11448524147	35-44	3	1	DE		26-Mar-20
11448528917	35-44	2	0	DE		26-Mar-20
11448535821	55-64	1	3	DE		26-Mar-20
11448537377	65-74	1	3	DE		26-Mar-20
11448550804	55-64	3	0	DE		26-Mar-20
11448558386	25-34	2	0	DE		26-Mar-20
11448566866	35-44	3	10 oder mehr	DE		26-Mar-20
11448576159	25-34	1	0	DE		26-Mar-20
11448577085	35-44	3	0	DE		26-Mar-20
11448586905	35-44	4	10 oder mehr	DE		26-Mar-20
11448588160	45-54	3	0	DE		26-Mar-20
11448593049	55-64	1	0	DE		26-Mar-20
11448593747	25-34	4	1	DE		26-Mar-20
11448598856	35-44	3	0	DE		26-Mar-20
11448602946	65-74	1	9-Jun	DE		26-Mar-20
11448618682	25-34	1	0	DE		26-Mar-20
11448621025	25-34	0	2	DE		26-Mar-20
11448627583	45-54	3	0	DE		26-Mar-20
11448629826	35-44	5 und mehr	0	DE		26-Mar-20
11448632236	35-44	3	0	DE		26-Mar-20
11448638829	13-17	3	0	DE		26-Mar-20
11448642762	55-64	3	0	DE		26-Mar-20
11448643506	45-54	2	0	DE		26-Mar-20
11448652691	65-74	1	0	DE		26-Mar-20
11448674727	35-44	1	0	DE		26-Mar-20
11448677187	55-64	1	1	DE		26-Mar-20
11448677300	25-34	1	0	DE		26-Mar-20
11448688675	13-17	3	0	DE		26-Mar-20
11448689243	55-64	2	0	DE		26-Mar-20
11448695607	65-74	1	0	DE		26-Mar-20
11448753980	25-34	1	1	DE		26-Mar-20
11448758734	55-64	1	0	DE		26-Mar-20
11448774270	35-44	3	1	DE		26-Mar-20
11448778900	55-64	2	0	DE		26-Mar-20
11448788258	35-44	2	0	DE		26-Mar-20
11448803026	25-34	1	0	DE		26-Mar-20
11448804481	25-34	1	0	DE		26-Mar-20
11448817383	55-64	1	0	DE		26-Mar-20
11448833982	55-64	3	0	DE		26-Mar-20
11448852749	18-24	5 und mehr	0	DE		26-Mar-20
11448871775	65-74	0	1	DE		26-Mar-20
11448873683	55-64	2	1	DE		26-Mar-20
11448874133	13-17	4	1	DE		26-Mar-20
11448889207	18-24	2	0	DE		26-Mar-20
11448894032	65-74	2	0	DE		26-Mar-20
11448905878	35-44	1	0	DE		26-Mar-20
11448927997	18-24	3	1	DE		26-Mar-20
11448928784	18-24	5 und mehr	4	DE		26-Mar-20
11448937295	18-24	3	0	DE		26-Mar-20
11448946746	55-64	1	0	DE		26-Mar-20
11448953189	25-34	2	0	DE		26-Mar-20
11448953649	55-64	2	0	DE		26-Mar-20
11448955154	13-17	2	0	DE		26-Mar-20
11448961024	45-54	2	0	DE		26-Mar-20
11448983441	35-44	2	1	DE		26-Mar-20
11448985334	35-44	2	0	DE		26-Mar-20
11448989456	35-44	5 und mehr	2	DE		26-Mar-20
11449019038	55-64	0	1	DE		26-Mar-20
11449022852	45-54	1	0	DE		26-Mar-20
11449024990	65-74	1	0	DE		26-Mar-20
11449053173	35-44	3	10 oder mehr	DE		26-Mar-20
11449054999	25-34	0	0	DE		26-Mar-20
11449055813	35-44	0	1	DE		26-Mar-20
11449088128	55-64	4	0	DE		26-Mar-20
11449088974	45-54	2	0	DE		26-Mar-20
11449092996	45-54	1	4	DE		26-Mar-20
11449094486	25-34	2	5	DE		26-Mar-20
11449097304	45-54	1	0	DE		26-Mar-20
11449103609	45-54	3	3	DE		26-Mar-20
11449110228	25-34	0	2	DE		26-Mar-20
11449121588	35-44	2	0	DE		26-Mar-20
11449122679	35-44	1	0	DE		26-Mar-20
11449132737	35-44	3	0	DE		26-Mar-20
11449132926	18-24	4	0	DE		26-Mar-20
11449139173	45-54	3	0	DE		26-Mar-20
11449142836	65-74	0	0	DE		26-Mar-20
11449144615	35-44	1	0	DE		26-Mar-20
11449151728	35-44	3	0	DE		26-Mar-20
11449154401	65-74	1	0	DE		26-Mar-20
11449166183	18-24	4	9-Jun	DE		26-Mar-20
11449166745	45-54	1	0	DE		26-Mar-20
11449179714	25-34	3	10 oder mehr	DE		26-Mar-20
11449185704	25-34	1	1	DE		26-Mar-20
11449195501	35-44	2	9-Jun	DE		26-Mar-20
11449199010	35-44	1	1	DE		26-Mar-20
11449200252	35-44	1	1	DE		26-Mar-20
11449200561	45-54	0	0	DE		26-Mar-20
11449205623	35-44	3	3	DE		26-Mar-20
11449209108	25-34	1	0	DE		26-Mar-20
11449210902	45-54	4	0	DE		26-Mar-20
11449211561	55-64	1	3	DE		26-Mar-20
11449216635	65-74	1	2	DE		26-Mar-20
11449218354	45-54	1	0	DE		26-Mar-20
11449230188	25-34	3	0	DE		26-Mar-20
11449233083	45-54	3	0	DE		26-Mar-20
11449236517	35-44	3	10 oder mehr	DE		26-Mar-20
11449236530	35-44	1	0	DE		26-Mar-20
11449239841	55-64	0	0	DE		26-Mar-20
11449239924	45-54	2	0	DE		26-Mar-20
11449240490	13-17	3	1	DE		26-Mar-20
11449254954	55-64	0	0	DE		26-Mar-20
11449259347	35-44	3	0	DE		26-Mar-20
11449277356	25-34	1	9-Jun	DE		26-Mar-20
11449277759	45-54	2	0	DE		26-Mar-20
11449279052	25-34	1	0	DE		26-Mar-20
11449289829	25-34	3	0	DE		26-Mar-20
11449293450	18-24	4	0	DE		26-Mar-20
11449294547	18-24	4	0	DE		26-Mar-20
11449299302	35-44	4	0	DE		26-Mar-20
11449304574	55-64	0	0	DE		26-Mar-20
11449314215	35-44	1	0	DE		26-Mar-20
11449315139	25-34	2	10 oder mehr	DE		26-Mar-20
11449315810	18-24	1	1	DE		26-Mar-20
11449317549	25-34	0	0	DE		26-Mar-20
11449319929	45-54	3	2	DE		26-Mar-20
11449322958	55-64	0	0	DE		26-Mar-20
11449336851	35-44	3	0	DE		26-Mar-20
11449339054	45-54	1	4	DE		26-Mar-20
11449340430	25-34	0	0	DE		26-Mar-20
11449341179	45-54	2	0	DE		26-Mar-20
11449350320	35-44	2	0	DE		26-Mar-20
11449354147	25-34	2	4	DE		26-Mar-20
11449361310	35-44	5 und mehr	0	DE		26-Mar-20
11449364727	55-64	1	0	DE		26-Mar-20
11449376349	65-74	4	0	DE		26-Mar-20
11449382009	35-44	2	0	DE		26-Mar-20
11449385462	25-34	3	0	DE		26-Mar-20
11449396228	35-44	1	0	DE		26-Mar-20
11449402467	35-44	3	1	DE		26-Mar-20
11449402490	45-54	0	1	DE		26-Mar-20
11449405731	65-74	1	0	DE		26-Mar-20
11449411376	45-54	4	5	DE		26-Mar-20
11449421758	45-54	2	0	DE		26-Mar-20
11449433362	35-44	2	0	DE		26-Mar-20
11449440734	25-34	1	0	DE		26-Mar-20
11449450080	35-44	3	10 oder mehr	DE		26-Mar-20
11449457971	35-44	1	0	DE		26-Mar-20
11449458056	55-64	2	0	DE		26-Mar-20
11449464631	35-44	0	0	DE		26-Mar-20
11449470149	25-34	1	4	DE		26-Mar-20
11449479895	25-34	3	0	DE		26-Mar-20
11449502922	25-34	5 und mehr	0	DE		26-Mar-20
11449504810	55-64	1	0	DE		26-Mar-20
11449505542	25-34	2	0	DE		26-Mar-20
11449506656	25-34	1	0	DE		26-Mar-20
11449510469	25-34	3	0	DE		26-Mar-20
11449513137	25-34	1	0	DE		26-Mar-20
11449513867	25-34	1	0	DE		26-Mar-20
11449517004	45-54	1	0	DE		26-Mar-20
11449524014	55-64	2	0	DE		26-Mar-20
11449529189	35-44	2	0	DE		26-Mar-20
11449530861	25-34	1	0	DE		26-Mar-20
11449536100	55-64	1	0	DE		26-Mar-20
11449544519	45-54	2	0	DE		26-Mar-20
11449546623	45-54	1	0	DE		26-Mar-20
11449548910	35-44	2	0	DE		26-Mar-20
11449553783	25-34	3	2	DE		26-Mar-20
11449557345	25-34	4	0	DE		26-Mar-20
11449564329	45-54	5 und mehr	0	DE		26-Mar-20
11449569400	35-44	3	0	DE		26-Mar-20
11449572534	55-64	1	1	DE		26-Mar-20
11449577491	45-54	3	0	DE		26-Mar-20
11449584191	35-44	3	0	DE		26-Mar-20
11449588662	35-44	0	0	DE		26-Mar-20
11449591501	45-54	3	1	DE		26-Mar-20
11449596582	25-34	2	0	DE		26-Mar-20
11449599337	25-34	0	0	DE		26-Mar-20
11449606467	55-64	1	0	DE		26-Mar-20
11449607480	35-44	5 und mehr	10 oder mehr	DE		26-Mar-20
11449609885	45-54	3	0	DE		26-Mar-20
11449610250	55-64	1	0	DE		26-Mar-20
11449612481	35-44	3	0	DE		26-Mar-20
11449615434	25-34	1	0	DE		26-Mar-20
11449616258	45-54	3	2	DE		26-Mar-20
11449617081	35-44	2	0	DE		26-Mar-20
11449617944	35-44	1	0	DE		26-Mar-20
11449618133	35-44	3	0	DE		26-Mar-20
11449620252	55-64	0	4	DE		26-Mar-20
11449621573	45-54	4	0	DE		26-Mar-20
11449622569	45-54	2	0	DE		26-Mar-20
11449626903	55-64	0	0	DE		26-Mar-20
11449626970	45-54	3	10 oder mehr	DE		26-Mar-20
11449629140	25-34	0	1	DE		26-Mar-20
11449629235	25-34	3	1	DE		26-Mar-20
11449639901	45-54	3	0	DE		26-Mar-20
11449642301	45-54	4	0	DE		26-Mar-20
11449642647	35-44	1	1	DE		26-Mar-20
11449643814	45-54	4	0	DE		26-Mar-20
11449644418	55-64	3	1	DE		26-Mar-20
11449651007	55-64	1	0	DE		26-Mar-20
11449653879	25-34	3	0	DE		26-Mar-20
11449664012	35-44	1	0	DE		26-Mar-20
11449664512	45-54	3	0	DE		26-Mar-20
11449671254	55-64	0	0	DE		26-Mar-20
11449673208	25-34	2	0	DE		26-Mar-20
11449679756	55-64	1	1	DE		26-Mar-20
11449687257	35-44	1	0	DE		26-Mar-20
11449688501	55-64	2	9-Jun	DE		26-Mar-20
11449694169	55-64	2	1	DE		26-Mar-20
11449698741	35-44	2	0	DE		26-Mar-20
11449699586	25-34	1	0	DE		26-Mar-20
11449702127	35-44	1	0	DE		26-Mar-20
11449711116	55-64	0	0	DE		26-Mar-20
11449711220	45-54	3	10 oder mehr	DE		26-Mar-20
11449721080	55-64	0	0	DE		26-Mar-20
11449721453	45-54	2	0	DE		26-Mar-20
11449721515	35-44	3	0	DE		26-Mar-20
11449722221	45-54	1	0	DE		26-Mar-20
11449726794	45-54	3	0	DE		26-Mar-20
11449732823	35-44	2	0	DE		26-Mar-20
11449733526	35-44	2	0	DE		26-Mar-20
11449737696	35-44	2	0	DE		26-Mar-20
11449739636	55-64	4	2	DE		26-Mar-20
11449744248	35-44	3	0	DE		26-Mar-20
11449751619	25-34	3	1	DE		26-Mar-20
11449752566	25-34	1	9-Jun	DE		26-Mar-20
11449753108	35-44	3	0	DE		26-Mar-20
11449755236	35-44	2	0	DE		26-Mar-20
11449768856	45-54	2	0	DE		26-Mar-20
11449773589	25-34	1	0	DE		26-Mar-20
11449776645	45-54	3	0	DE		26-Mar-20
11449777613	25-34	5 und mehr	0	DE		26-Mar-20
11449782209	55-64	4	0	DE		26-Mar-20
11449789442	35-44	0	2	DE		26-Mar-20
11449790117	35-44	4	1	DE		26-Mar-20
11449790294	35-44	0	1	DE		26-Mar-20
11449795833	35-44	4	3	DE		26-Mar-20
11449797875	55-64	1	0	DE		26-Mar-20
11449797968	55-64	0	0	DE		26-Mar-20
11449808975	45-54	1	9-Jun	DE		26-Mar-20
11449814660	45-54	1	0	DE		26-Mar-20
11449814792	25-34	2	0	DE		26-Mar-20
11449828277	35-44	2	0	DE		26-Mar-20
11449835440	35-44	3	0	DE		26-Mar-20
11449836608	35-44	3	1	DE		26-Mar-20
11449838456	35-44	3	0	DE		26-Mar-20
11449840353	55-64	0	0	DE		26-Mar-20
11449842667	35-44	3	9-Jun	DE		26-Mar-20
11449842866	25-34	2	0	DE		26-Mar-20
11449843649	55-64	2	2	DE		26-Mar-20
11449844580	65-74	1	1	DE		26-Mar-20
11449845589	18-24	1	1	DE		26-Mar-20
11449846658	18-24	1	1	DE		26-Mar-20
11449849904	55-64	0	0	DE		26-Mar-20
11449851742	35-44	3	0	DE		26-Mar-20
11449852292	35-44	4	0	DE		26-Mar-20
11449856425	35-44	1	10 oder mehr	DE		26-Mar-20
11449859455	25-34	3	2	DE		26-Mar-20
11449859559	45-54	1	0	DE		26-Mar-20
11449860524	25-34	0	1	DE		26-Mar-20
11449865325	45-54	1	0	DE		26-Mar-20
11449866394	45-54	5 und mehr	0	DE		26-Mar-20
11449873372	35-44	3	0	DE		26-Mar-20
11449877180	25-34	0	0	DE		26-Mar-20
11449878974	45-54	3	0	DE		26-Mar-20
11449887040	35-44	4	0	DE		26-Mar-20
11449891031	35-44	3	9-Jun	DE		26-Mar-20
11449895368	25-34	1	0	DE		26-Mar-20
11449900981	35-44	1	10 oder mehr	DE		26-Mar-20
11449901483	35-44	2	3	DE		26-Mar-20
11449902111	35-44	3	0	DE		26-Mar-20
11449902754	35-44	4	1	DE		26-Mar-20
11449905371	25-34	3	4	DE		26-Mar-20
11449914372	25-34	1	2	DE		26-Mar-20
11449915944	55-64	3	3	DE		26-Mar-20
11449926907	75-84	1	2	DE		26-Mar-20
11449927037	25-34	2	4	DE		26-Mar-20
11449927643	18-24	2	0	DE		26-Mar-20
11449939081	45-54	4	1	DE		26-Mar-20
11449941055	13-17	3	0	DE		26-Mar-20
11449942637	65-74	1	0	DE		26-Mar-20
11449947072	18-24	3	0	DE		26-Mar-20
11449949747	25-34	0	0	DE		26-Mar-20
11449951889	45-54	2	0	DE		26-Mar-20
11449962126	55-64	1	0	DE		26-Mar-20
11449964660	25-34	2	1	DE		26-Mar-20
11449970589	35-44	2	0	DE		26-Mar-20
11449974061	45-54	3	0	DE		26-Mar-20
11449986779	55-64	1	0	DE		26-Mar-20
11449988492	25-34	2	5	DE		26-Mar-20
11450001634	55-64	2	2	DE		26-Mar-20
11450021459	25-34	1	0	DE		26-Mar-20
11450022078	45-54	1	9-Jun	DE		26-Mar-20
11450030897	55-64	1	0	DE		26-Mar-20
11450033832	35-44	3	1	DE		26-Mar-20
11450035845	75-84	1	0	DE		26-Mar-20
11450038929	35-44	0	0	DE		26-Mar-20
11450060762	35-44	2	2	DE		26-Mar-20
11450077436	35-44	4	0	DE		26-Mar-20
11450077898	35-44	5 und mehr	0	DE		26-Mar-20
11450080304	35-44	3	0	DE		26-Mar-20
11450080826	35-44	1	1	DE		26-Mar-20
11450083524	25-34	3	0	DE		26-Mar-20
11450084982	35-44	3	1	DE		26-Mar-20
11450085513	55-64	0	0	DE		26-Mar-20
11450088918	55-64	0	0	DE		26-Mar-20
11450099092	55-64	1	0	DE		26-Mar-20
11450109338	18-24	2	0	DE		26-Mar-20
11450115638	18-24	4	0	DE		26-Mar-20
11450121673	25-34	1	1	DE		26-Mar-20
11450128585	35-44	2	0	DE		26-Mar-20
11450130552	18-24	3	0	DE		26-Mar-20
11450143924	25-34	2	9-Jun	DE		26-Mar-20
11450155308	45-54	2	0	DE		26-Mar-20
11450215856	25-34	2	1	DE		26-Mar-20
11450243796	25-34	4	9-Jun	DE		26-Mar-20
11450244550	45-54	1	0	DE		26-Mar-20
11450254260	35-44	0	1	DE		27-Mar-20
11450256150	35-44	1	0	DE		27-Mar-20
11450269284	45-54	3	3	DE		27-Mar-20
11450281952	45-54	1	0	DE		27-Mar-20
11450285365	55-64	1	1	DE		27-Mar-20
11450291122	55-64	3	1	DE		27-Mar-20
11450299566	55-64	2	0	DE		27-Mar-20
11450307156	55-64	2	0	DE		27-Mar-20
11450335044	65-74	1	0	DE		27-Mar-20
11450353567	35-44	1	0	DE		27-Mar-20
11450359750	45-54	0	0	DE		27-Mar-20
11450365469	35-44	3	0	DE		27-Mar-20
11450379017	45-54	4	2	DE		27-Mar-20
11450381332	18-24	3	0	DE		27-Mar-20
11450383039	45-54	3	0	DE		27-Mar-20
11450385273	18-24	5 und mehr	1	DE		27-Mar-20
11450386551	35-44	1	3	DE		27-Mar-20
11450393549	18-24	2	0	DE		27-Mar-20
11450394133	18-24	2	0	DE		27-Mar-20
11450399522	55-64	1	1	DE		27-Mar-20
11450431195	45-54	2	0	DE		27-Mar-20
11450448509	13-17	3	0	DE		27-Mar-20
11450466874	25-34	1	2	DE		27-Mar-20
11450509057	35-44	1	0	DE		27-Mar-20
11450526413	55-64	1	0	DE		27-Mar-20
11450541592	35-44	1	1	DE		27-Mar-20
11450547536	55-64	1	2	DE		27-Mar-20
11450568741	55-64	2	2	DE		27-Mar-20
11450578503	25-34	5 und mehr	0	DE		27-Mar-20
11450584373	45-54	1	0	DE		27-Mar-20
11450605464	35-44	1	0	DE		27-Mar-20
11450611501	25-34	4	1	DE		27-Mar-20
11450616961	55-64	0	3	DE		27-Mar-20
11450623724	25-34	5 und mehr	0	DE		27-Mar-20
11450631905	18-24	3	5	DE		27-Mar-20
11450633491	35-44	2	0	DE		27-Mar-20
11450639551	18-24	2	3	DE		27-Mar-20
11450649925	55-64	4	0	DE		27-Mar-20
11450655502	45-54	0	0	DE		27-Mar-20
11450676094	35-44	4	5	DE		27-Mar-20
11450694363	25-34	1	0	DE		27-Mar-20
11450713834	55-64	3	0	DE		27-Mar-20
11450735536	45-54	0	0	DE		27-Mar-20
11450736575	45-54	1	2	DE		27-Mar-20
11450736892	65-74	3	0	DE		27-Mar-20
11450751392	45-54	0	0	DE		27-Mar-20
11450776429	45-54	0	0	DE		27-Mar-20
11450815840	35-44	1	0	DE		27-Mar-20
11450820327	55-64	0	0	DE		27-Mar-20
11450843303	45-54	1	1	DE		27-Mar-20
11450865792	18-24	4	0	DE		27-Mar-20
11450899399	45-54	3	3	DE		27-Mar-20
11450902380	45-54	2	0	DE		27-Mar-20
11450940237	25-34	3	1	DE		27-Mar-20
11450946285	55-64	0	2	DE		27-Mar-20
11450956677	55-64	1	0	DE		27-Mar-20
11450968800	35-44	3	0	DE		27-Mar-20
11451025473	35-44	0	1	DE		27-Mar-20
11451033743	35-44	1	0	DE		27-Mar-20
11451055264	35-44	2	0	DE		27-Mar-20
11451070291	35-44	3	2	DE		27-Mar-20
11451073136	35-44	3	0	DE		27-Mar-20
11451091525	25-34	1	0	DE		27-Mar-20
11451107550	65-74	0	1	DE		27-Mar-20
11451110511	35-44	2	0	DE		27-Mar-20
11451121037	25-34	5 und mehr	0	DE		27-Mar-20
11451122565	55-64	1	2	DE		27-Mar-20
11451126124	35-44	3	10 oder mehr	DE		27-Mar-20
11451137993	55-64	0	1	DE		27-Mar-20
11451142277	25-34	0	2	DE		27-Mar-20
11451146744	25-34	1	1	DE		27-Mar-20
11451158548	55-64	3	0	DE		27-Mar-20
11451167538	35-44	3	0	DE		27-Mar-20
11451180029	35-44	4	0	DE		27-Mar-20
11451185382	55-64	1	0	DE		27-Mar-20
11451193106	35-44	2	0	DE		27-Mar-20
11451198059	55-64	2	1	DE		27-Mar-20
11451221788	35-44	3	0	DE		27-Mar-20
11451224353	25-34	3	4	DE		27-Mar-20
11451227154	35-44	4	0	DE		27-Mar-20
11451234957	45-54	5 und mehr	0	DE		27-Mar-20
11451243349	55-64	1	2	DE		27-Mar-20
11451247878	55-64	2	0	DE		27-Mar-20
11451286272	18-24	3	1	DE		27-Mar-20
11451287518	55-64	2	0	DE		27-Mar-20
11451297114	35-44	0	1	DE		27-Mar-20
11451307458	55-64	1	0	DE		27-Mar-20
11451319138	18-24	3	0	DE		27-Mar-20
11451365226	35-44	3	2	DE		27-Mar-20
11451374450	65-74	0	0	DE		27-Mar-20
11451408818	45-54	3	4	DE		27-Mar-20
11451519640	45-54	3	0	DE		27-Mar-20
11451599928	45-54	0	0	DE		27-Mar-20
11451623547	65-74	1	0	DE		27-Mar-20
11451628272	55-64	4	1	DE		27-Mar-20
11451823206	55-64	1	0	DE		27-Mar-20
11451901801	55-64	0	0	DE		27-Mar-20
11451903692	45-54	3	0	DE		27-Mar-20
11452025669	65-74	1	0	DE		27-Mar-20
11452076184	25-34	2	0	DE		27-Mar-20
11452158749	55-64	1	0	DE		27-Mar-20
11466103102	35-44	3	0	DE		1-Apr-20	LU
11467237734	55-64	1	0	DE		1-Apr-20	LU	-supermarket
11467549368	35-44	2	0	DE		2-Apr-20	LU
11468028953	35-44	4	2	DE		2-Apr-20	LU	-other
11468070124	35-44	4	0	DE		2-Apr-20	LU	-other
11468076767	55-64	4	4	DE		2-Apr-20	LU	-work
11468089532	45-54	3		DE		2-Apr-20	LU	-supermarket
11468103463	35-44	4	0	DE		2-Apr-20	LU	-other
11468113876	35-44	5 und mehr	0	DE		2-Apr-20	LU	-supermarket
11468121205	45-54	2	0	DE		2-Apr-20	LU
11468126991	35-44	4	0	DE		2-Apr-20	DE	-supermarket
11468133744	45-54	3	10 oder mehr	DE		2-Apr-20	LU	-work
11468148115	55-64	1	0	DE		2-Apr-20	DE
11468148641	55-64	3	0	DE		2-Apr-20	LU
11468154008	45-54	2	0	DE		2-Apr-20	LU
11468157412	25-34	5 und mehr	0	DE		2-Apr-20	DE	-supermarket
11468175757	25-34	1	0	DE		2-Apr-20	LU
11468182623	35-44	2	0	DE		2-Apr-20	LU	-home
11468189113	55-64	1	0	DE		2-Apr-20	LU	-supermarket
11468190413	35-44	1	0	DE		2-Apr-20	LU
11468197369	55-64	0	0	DE		2-Apr-20	LU	-supermarket
11468208259	45-54	2	0	DE		2-Apr-20
11468208561	55-64	1	0	DE		2-Apr-20	LU	-fun
11468209035	55-64	1	0	DE		2-Apr-20	LU	-supermarket
11468211293	45-54	3	0	DE		2-Apr-20	LU	-other
11468220033	45-54	1	4	DE		2-Apr-20	LU	-work
11468224489	65-74	0	1	DE		2-Apr-20	LU	-supermarket
11468225789	45-54	3	0	DE		2-Apr-20
11468235635	45-54	3	0	DE		2-Apr-20	LU	-work
11468235899	35-44	3	10 oder mehr	DE		2-Apr-20	LU	-work
11468237229	45-54	3	0	DE		2-Apr-20	LU	-supermarket
11468238936	55-64	1	2	DE		2-Apr-20	LU	-fun
11468241274	18-24	3	0	DE		2-Apr-20	LU	-supermarket
11468241944	35-44	0	2	DE		2-Apr-20	LU	-supermarket
11468269574	45-54	1	2	DE		2-Apr-20	LU	-work
11468270464	55-64	1	0	DE		2-Apr-20	LU
11468284178	35-44	1	0	DE		2-Apr-20	LU
11468285500	55-64	0	0	DE		2-Apr-20	LU
11468302866	45-54	2	1	DE		2-Apr-20	LU	-supermarket
11468310050	35-44	0	0	DE		2-Apr-20	LU	-work
11468312862	55-64	1	0	DE		2-Apr-20	LU	-fun
11468316321	25-34	0	1	DE		2-Apr-20	LU	-other
11468316487	35-44	4	3	DE		2-Apr-20	LU	-other
11468341066	35-44	0	0	DE		2-Apr-20	LU
11468366747	25-34	2	0	DE		2-Apr-20	LU
11468367398	35-44	1	0	DE		2-Apr-20	LU	-fun
11468368241	45-54	1	0	DE		2-Apr-20	LU
11468370555	45-54	1	0	DE		2-Apr-20	DE	-work
11468380562	55-64	1	0	DE		2-Apr-20	others	-fun
11468391396	35-44	0	0	DE		2-Apr-20	DE	-fun
11468391671	45-54	1	0	DE		2-Apr-20	LU	-supermarket
11468411580	55-64	1	0	DE		2-Apr-20	LU	-home
11468414850	65-74	1	0	DE		2-Apr-20	LU
11468416361	55-64	1	0	DE		2-Apr-20	others	-supermarket
11468422676	65-74	1	0	DE		2-Apr-20	LU	-fun
11468427195	55-64	2	0	DE		2-Apr-20	LU	-supermarket
11468430733	35-44	2	0	DE		2-Apr-20	LU
11468436235	18-24	4	0	DE		2-Apr-20	DE
11468442260	35-44	4	0	DE		2-Apr-20	LU
11468452383	45-54	2	0	DE		2-Apr-20	LU	-work
11468472289	45-54	0	0	DE		2-Apr-20	others	-supermarket
11468472881	13-17	3	1	DE		2-Apr-20	LU	-home
11468473728	55-64	3	0	DE		2-Apr-20	LU	-home
11468475458	25-34	2	3	DE		2-Apr-20	DE	-work
11468495816	45-54	4	0	DE		2-Apr-20	LU
11468500266	35-44	3	2	DE		2-Apr-20	LU	-other
11468500961	25-34	3	1	DE		2-Apr-20	LU	-home
11468513119	45-54	2	0	DE		2-Apr-20	LU	-supermarket
11468523445	35-44	3	0	DE		2-Apr-20	LU	-supermarket
11468537338	55-64	1	0	DE		2-Apr-20	LU	-other
11468549266	55-64	3	5	DE		2-Apr-20	FR	-work
11468557375	55-64	1	1	DE		2-Apr-20	LU	-supermarket
11468568053	45-54	4	0	DE		2-Apr-20	LU
11468578785	55-64	0	0	DE		2-Apr-20	LU
11468581988	55-64	0	3	DE		2-Apr-20	LU	-work
11468588986	55-64	1	1	DE		2-Apr-20	LU	-supermarket
11468593940	45-54	1	0	DE		2-Apr-20	LU	-work
11468611460	55-64	1	9-Jun	DE		2-Apr-20	LU	-home
11468611603	35-44	1	0	DE		2-Apr-20	LU
11468650044	55-64	1	0	DE		2-Apr-20	LU	-work
11468651307	25-34	1	5	DE		2-Apr-20	LU	-work
11468695090	25-34	3	2	DE		2-Apr-20	LU	-fun
11468697362	25-34	0	0	DE		2-Apr-20	others	-supermarket
11468700907	65-74	1	3	DE		2-Apr-20	LU	-home
11468703502	35-44	5 und mehr	1	DE		2-Apr-20	LU	-work
11468714322	55-64	2	0	DE		2-Apr-20	LU	-supermarket
11468714882	25-34	0	0	DE		2-Apr-20	LU
11468716552	35-44	0	0	DE		2-Apr-20	LU	-supermarket
11468717173	35-44	0	0	DE		2-Apr-20	LU
11468720909	65-74	0	1	DE		2-Apr-20	LU	-fun
11468738507	18-24	4	1	DE		2-Apr-20	LU	-supermarket
11468740859	45-54	4	0	DE		2-Apr-20	LU	-fun
11468747745	55-64	2	0	DE		2-Apr-20	LU	-supermarket
11468756141	45-54	3	0	DE		2-Apr-20	LU
11468769006	25-34	2	0	DE		2-Apr-20	BE
11468778287	55-64	4	0	DE		2-Apr-20	LU	-home
11468780513	25-34	0	1	DE		2-Apr-20	PT	-supermarket
11468786827	45-54	2	0	DE		2-Apr-20	LU	-other
11468800005	35-44	0	0	DE		2-Apr-20	LU
11468805427	65-74	4	0	DE		2-Apr-20	LU
11468814216	25-34	1	9-Jun	DE		2-Apr-20	LU	-work
11468821308	55-64	1	0	DE		2-Apr-20	LU	-fun
11468826034	45-54	1	0	DE		2-Apr-20	LU	-supermarket
11468837407	55-64	1	0	DE		2-Apr-20	LU
11468839412	35-44	3	1	DE		2-Apr-20	LU	-work
11468839836	35-44	2	1	DE		2-Apr-20	LU	-supermarket
11468848104	65-74	0	0	DE		2-Apr-20	LU
11468865194	75-84	1	0	DE		2-Apr-20	LU	-supermarket
11468868335	35-44	0	0	DE		2-Apr-20	LU	-fun
11468873280	35-44	1	0	DE		2-Apr-20	LU
11468878250	35-44	0	0	DE		2-Apr-20	LU	-supermarket
11468879622	45-54	5 und mehr	0	DE		2-Apr-20	LU
11468880261	35-44	4	0	DE		2-Apr-20	LU
11468896550	25-34	3	0	DE		2-Apr-20	DE	-supermarket
11468896739	55-64	0	0	DE		2-Apr-20	LU	-fun
11468898236	55-64	0	0	DE		2-Apr-20	LU
11468905411	45-54	4	2	DE		2-Apr-20	LU	-fun
11468935400	18-24	1	0	DE		2-Apr-20	LU	-fun
11468939516	45-54	2	0	DE		2-Apr-20	DE	-fun
11468943877	55-64	3	1	DE		2-Apr-20	LU	-other
11468956016	55-64	1	0	DE		2-Apr-20	LU
11468970023	45-54	2	0	DE		2-Apr-20	LU
11468972518	18-24	2	9-Jun	DE		2-Apr-20	others	-supermarket
11468978370	55-64	1	4	DE		2-Apr-20	LU	-work
11468983788	55-64	0	0	DE		2-Apr-20	LU
11468987854	35-44	2	3	DE		2-Apr-20	LU	-work
11469006761	55-64	4	0	DE		2-Apr-20	LU	-other
11469016406	45-54	3	1	DE		2-Apr-20	LU	-home
11469018534	18-24	3	0	DE		2-Apr-20	LU	-other
11469025408	45-54	1	1	DE		2-Apr-20	DE	-other
11469032028	18-24	2	0	DE		2-Apr-20	LU
11469036361	18-24	1	10 oder mehr	DE		2-Apr-20	LU	-work
11469060054	25-34	1	0	DE		2-Apr-20	LU
11469070452	35-44	0	2	DE		2-Apr-20	LU	-work
11469072566	45-54	2	0	DE		2-Apr-20	LU	-other
11469110801	55-64	3	0	DE		2-Apr-20	LU	-other
11469115028	35-44	0	2	DE		2-Apr-20	LU	-home
11469116928	18-24	3	1	DE		2-Apr-20	LU	-other
11469145236	65-74	1	0	DE		2-Apr-20	LU	-home
11469150838	18-24	4	0	DE		2-Apr-20	LU
11469153641	25-34	2	2	DE		2-Apr-20	LU	-work
11469173348	75-84	0	2	DE		2-Apr-20	LU	-supermarket
11469175893	55-64	1	1	DE		2-Apr-20	LU	-other
11469186757	35-44	3	1	DE		2-Apr-20	others	-other
11469203256	35-44	5 und mehr	1	DE		2-Apr-20	LU	-home
11469215070	55-64	1	2	DE		2-Apr-20	LU	-fun
11469243983	35-44	2	0	DE		2-Apr-20	LU	-other
11469246233	75-84	0	1	DE		2-Apr-20	LU	-home
11469276609	55-64	2	0	DE		2-Apr-20	LU
11469285927	35-44	2	10 oder mehr	DE		2-Apr-20	LU	-work
11469292770	65-74	1	1	DE		2-Apr-20	LU	-supermarket
11469310171	25-34	1	2	DE		2-Apr-20	LU	-fun
11469326211	55-64	2	3	DE		2-Apr-20	LU	-other
11469331970	35-44	2	0	DE		2-Apr-20	LU
11469366736	65-74	0	2	DE		2-Apr-20	LU	-fun
11469367845	45-54	1	0	DE		2-Apr-20	LU	-fun
11469421501	45-54	1	0	DE		2-Apr-20	LU	-work
11469445491	65-74	1	0	DE		2-Apr-20	LU	-home
11469457423	55-64	1	0	DE		2-Apr-20	LU	-supermarket
11469479557	45-54	3	0	DE		2-Apr-20	LU
11469499520	45-54	2	0	DE		2-Apr-20	LU
11469507157	35-44	4	0	DE		2-Apr-20	LU	-supermarket
11469526895	55-64	1	0	DE		2-Apr-20	LU	-other
11469542677	55-64	1	3	DE		2-Apr-20	LU	-fun
11469558379	45-54	3	2	DE		2-Apr-20	LU	-work
11469562478	55-64	4	0	DE		2-Apr-20	LU	-supermarket
11469579813	55-64	2	2	DE		2-Apr-20	others	-fun
11469587925	55-64	3	2	DE		2-Apr-20	LU	-work
11469610975	55-64	1	0	DE		2-Apr-20	DE	-supermarket
11469629974	45-54	1	0	DE		2-Apr-20	LU
11469638928	35-44	2	0	DE		2-Apr-20	others
11469658769	35-44	3	9-Jun	DE		2-Apr-20	LU	-work
11469669859	55-64	0	1	DE		2-Apr-20	LU	-fun
11469710203	45-54	1	0	DE		2-Apr-20	LU
11469713367	35-44	1	0	DE		2-Apr-20	LU
11469713801	45-54	3	5	DE		2-Apr-20	LU	-work
11469720623	13-17	3	0	DE		2-Apr-20	LU
11469749505	55-64	2	0	DE		2-Apr-20	LU	-work
11469784534	55-64	3	2	DE		2-Apr-20	LU	-fun
11469797521	45-54	3	0	DE		2-Apr-20	LU
11469830508	18-24	4	0	DE		2-Apr-20	LU
11469833566	35-44	2	1	DE		2-Apr-20	LU	-work
11469849918	45-54	1	0	DE		2-Apr-20	LU	-supermarket
11469851396	35-44	3	0	DE		2-Apr-20	LU	-supermarket
11469859387	35-44	3	10 oder mehr	DE		2-Apr-20	LU	-work
11469867578	55-64	3	0	DE		2-Apr-20	LU	-supermarket
11469884389	45-54	1	0	DE		2-Apr-20	LU	-fun
11469891746	45-54	3	2	DE		2-Apr-20	DE	-supermarket
11469898619	55-64	0	0	DE		2-Apr-20	DE
11469900258	45-54	3	1	DE		2-Apr-20	LU	-work
11469902535	55-64	1	0	DE		2-Apr-20	LU
11469910727	55-64	2	0	DE		2-Apr-20	LU	-supermarket
11469914061	55-64	0	0	DE		2-Apr-20	LU
11469953921	18-24	3	1	DE		2-Apr-20	LU	-other
11469974040	45-54	1	9-Jun	DE		2-Apr-20	LU	-work
11469982620	25-34	1	5	DE		2-Apr-20	BE	-work
11469983703	45-54	2	0	DE		2-Apr-20	LU
11469993777	55-64	1	10 oder mehr	DE		2-Apr-20	LU	-work
11470013253	45-54	3	0	DE		2-Apr-20	LU
11470070004	65-74	1	0	DE		2-Apr-20	LU
11470082450	45-54	2	0	DE		2-Apr-20	LU
11470086481	55-64	4	1	DE		2-Apr-20	LU	-fun
11470090739	35-44	4	0	DE		2-Apr-20	LU
11470096462	55-64	1	0	DE		2-Apr-20	LU	-fun
11470096589	45-54	4	0	DE		2-Apr-20	PT	-supermarket
11470139658	65-74	1	0	DE		2-Apr-20	LU
11470154534	55-64	1	0	DE		2-Apr-20	LU
11470155451	25-34	2	0	DE		2-Apr-20	LU	-supermarket
11470186191	45-54	2	1	DE		2-Apr-20	LU	-other
11470189184	45-54	4	2	DE		2-Apr-20	LU	-home
11470194495	45-54	4	0	DE		2-Apr-20	LU
11470217096	35-44	3	1	DE		2-Apr-20	LU	-home
11470219280	45-54	2	0	DE		2-Apr-20	LU
11470236655	25-34	1	0	DE		2-Apr-20	LU	-work
11470254048	55-64	1	0	DE		2-Apr-20	DE	-supermarket
11470254818	55-64	2	0	DE		2-Apr-20	LU
11470262418	35-44	4	2	DE		2-Apr-20	LU	-other
11470273090	35-44	3	0	DE		2-Apr-20	LU
11470287096	35-44	2	1	DE		2-Apr-20	LU	-supermarket
11470324583	45-54	0	0	DE		2-Apr-20	LU
11470327839	18-24	3	0	DE		2-Apr-20	LU	-supermarket
11470330785	55-64	1	0	DE		2-Apr-20	LU
11470331258	35-44	3	0	DE		2-Apr-20	LU
11470332390	55-64	0	4	DE		2-Apr-20	LU	-work
11470339805	55-64	3	0	DE		2-Apr-20	LU
11470343601	55-64	1	0	DE		2-Apr-20	LU
11470352658	55-64	3	0	DE		2-Apr-20	LU	-home
11470353196	45-54	2	0	DE		2-Apr-20	LU
11470353696	55-64	1	0	DE		2-Apr-20	LU	-other
11470359079	13-17	4	0	DE		2-Apr-20	LU	-fun
11470362274	55-64	3	1	DE		2-Apr-20	LU	-fun
11470381879	25-34	2	1	DE		2-Apr-20	FR	-fun
11470389532	45-54	2	4	DE		2-Apr-20	LU	-work
11470397116	35-44	4	3	DE		2-Apr-20	LU	-work
11470401161	35-44	2	0	DE		2-Apr-20	LU
11470405123	35-44	4	0	DE		2-Apr-20	LU	-fun
11470411282	45-54	5 und mehr	0	DE		2-Apr-20	LU	-supermarket
11470417802	55-64	2	0	DE		2-Apr-20	LU
11470426862	45-54	2	9-Jun	DE		2-Apr-20	LU	-home
11470442376	25-34	1	3	DE		2-Apr-20	LU	-other
11470471817	55-64	1	2	DE		2-Apr-20	BE	-work
11470482031	25-34	0	1	DE		2-Apr-20	LU	-home
11470515679	65-74	1	0	DE		2-Apr-20	DE
11470531352	35-44	4	0	DE		2-Apr-20	LU
11470551167	25-34	1	0	DE		2-Apr-20	LU	-other
11470555196	45-54	4	0	DE		2-Apr-20	LU	-supermarket
11470575126	55-64	2	0	DE		2-Apr-20	LU	-supermarket
11470581464	55-64	2	1	DE		2-Apr-20	LU	-supermarket
11470588186	25-34	1	0	DE		2-Apr-20	LU
11470588262	25-34	1	0	DE		2-Apr-20	LU
11470614295	18-24	5 und mehr	0	DE		2-Apr-20	LU	-fun
11470620944	55-64	0	1	DE		2-Apr-20	LU	-supermarket
11470643088	35-44	0	0	DE		2-Apr-20	LU
11470657087	35-44	4	0	DE		2-Apr-20	LU
11470657958	45-54	1	0	DE		2-Apr-20	LU	-fun
11470671791	45-54	0	10 oder mehr	DE		2-Apr-20	DE	-work
11470676302	35-44	3	0	DE		2-Apr-20	LU	-work
11470678126	35-44	4	10 oder mehr	DE		2-Apr-20	LU	-work
11470679959	25-34	2	0	DE		2-Apr-20	LU	-supermarket
11470687296	25-34	0	0	DE		2-Apr-20	LU	-supermarket
11470691378	25-34	1	0	DE		2-Apr-20	LU
11470699168	55-64	1	0	DE		2-Apr-20	DE	-other
11470702112	35-44	1	2	DE		2-Apr-20	LU	-home
11470704765	35-44	4	2	DE		2-Apr-20	LU	-work
11470704841	18-24	5 und mehr	0	DE		2-Apr-20	LU	-supermarket
11470705827	18-24	0	9-Jun	DE		2-Apr-20	LU	-work
11470706221	45-54	2	0	DE		2-Apr-20	LU
11470707840	35-44	2	2	DE		2-Apr-20	LU	-home
11470709004	18-24	5 und mehr	0	DE		2-Apr-20	LU
11470743419	55-64	3	0	DE		2-Apr-20	others
11470743472	25-34	5 und mehr	0	DE		2-Apr-20	LU	-supermarket
11470746895	35-44	5 und mehr	0	DE		2-Apr-20	DE
11470755870	45-54	2	0	DE		2-Apr-20	LU	-supermarket
11470763664	45-54	2	0	DE		2-Apr-20	LU	-other
11470788645	65-74	1	0	DE		2-Apr-20	LU
11470796299	35-44	4	0	DE		2-Apr-20	LU
11470797997	55-64	1	1	DE		2-Apr-20	LU	-other
11470798020	25-34	1	0	DE		2-Apr-20	LU	-home
11470806109	25-34	0	2	DE		2-Apr-20	LU	-work
11470810404	25-34	1	0	DE		2-Apr-20	LU	-work
11470822791	55-64	1	0	DE		2-Apr-20	LU
11470836008	25-34	3	0	DE		2-Apr-20	LU
11470855682	35-44	3	1	DE		3-Apr-20	LU	-fun
11470879341	25-34	1	0	DE		3-Apr-20	LU
11471186214	35-44	3	0	DE		3-Apr-20	LU	-other
11471202974	18-24	2	2	DE		3-Apr-20	LU	-work
11471323483	25-34	2	0	DE		3-Apr-20	LU
11471686349	18-24	3	0	DE		3-Apr-20	LU
11471738661	25-34	1	5	DE		3-Apr-20	LU	-work
11471788179	35-44	3	0	DE		3-Apr-20	LU	-home
11471822105	18-24	1	0	DE		3-Apr-20
11471837206	55-64	2	3	DE		3-Apr-20	LU	-work
11471854004	18-24	2	0	DE		3-Apr-20	LU
11471953817	65-74	1	0	DE		3-Apr-20	LU	-other
11471954587	25-34	1	4	DE		3-Apr-20	LU	-home
11445692526	35-44	3	3	EN		25-Mar-20
11445828168	55-64	0	0	EN		25-Mar-20
11446382778	35-44	1	0	EN		25-Mar-20
11447549507	35-44	2	0	EN		26-Mar-20
11447556538		2	0	EN		23-Mar-20
11447557652	35-44	2	0	EN		26-Mar-20
11447560054	35-44	3	0	EN		26-Mar-20
11447562517	25-34	0	0	EN		26-Mar-20
11447566500	35-44	3	0	EN		26-Mar-20
11447575714	35-44	1	0	EN		26-Mar-20
11447576060	55-64	3	1	EN		26-Mar-20
11447579358	35-44	2	0	EN		26-Mar-20
11447582748	45-54	5 or more	1	EN		26-Mar-20
11447589540	55-64	1	0	EN		26-Mar-20
11447591860	45-54	1	0	EN		26-Mar-20
[truncated: 4,767 more rows]
